# Supplementary material for: Powerful testing via hierarchical linkage disequilibrium in haplotype association studies
Source: Biom J. 2019 Jan 28;61(3):747–68. doi: 10.1002/bimj.201800053 (PMC6637384; doi:10.1002/bimj.201800053)
Supplement: Supplementary file 1 — Supporting Information [file BIMJ-61-747-s001.zip › reproducibility/simulation/intermediate_results/5.txt]

1	1.44077412803242e-11	7.74181073265897e-13	7.02751222372295e-14	0.00500654745029227	0.000124677682800657	2.41918104773531e-07	0.932072526289331	1.09009212445186e-07	5.39075515070745e-12	53.4908319044771	68.6474695117977	76.5245415228783	7.8770720110806	23.0337096184012	26.6653746247321	0.00726544257213391	28.2070071682047	64.5259642445168	0.27375	0.12875	0.10975	-0.496403454296264	0.0653167423407335	-0.433848751216357	-0.202224381520402	0.228166666666667	0.129333333333333	0.0783333333333333	-0.333550874660004	0.0654980531371089	-0.769668244124618	0.433592867036296	0.00997272261462105	0.00749097965142538	0.00699120212864725	0.0532843841861395	0.0287771386679318	0.0931142154436362	0.421796396514539	0.00938601982357318	0.00750541649407185	0.00600971458938226	0.0537396338290293	0.0255678738608677	0.0600175131175269	0.145678963942385	2347.81241786784	1536.01432523302	1383.96932891594
2	1.11987891365778e-05	1.2654406342749e-08	3.47330875729343e-08	0.651402865134902	0.000167722616868205	0.000735159840562192	0.159331142033201	0.000128972217460728	1.19092513282777e-05	25.6668335123577	47.8510091550997	48.0551451937572	0.204136038657452	22.3883116813995	11.3981827999723	1.98056268118944	14.6567459143998	34.8548489728683	0.2495	0.115	0.10425	-0.477216257904165	0.102116790462933	-0.270146977699819	0.0813283645399833	0.220333333333333	0.124333333333333	0.0816666666666667	-0.196937581977724	0.0890980382640391	-0.671717711181943	0.143152727338429	0.00967841468709766	0.00713533156049802	0.00683478792011548	0.0606816479425337	0.0286494069358986	0.113326427881253	0.0820777683073126	0.00927018046753827	0.00738000745479259	0.00612514243067123	0.0599724882751574	0.024964105627967	0.0708228215903214	0.148981332942757	2247.14068604466	1427.37207355338	1337.28827081436
3	1.01165170589183e-06	8.20180849567829e-09	2.00120147486222e-08	0.486071384331528	0.000925926497607291	2.14672571743016e-05	0.464675275508069	0.000137787044580603	2.56090009943427e-06	30.6409477391026	48.7930780280003	49.2782890202216	0.485210992221255	18.637341281119	18.0544829321807	0.534609680103131	14.5321619245369	38.3841282370818	0.256	0.12125	0.10675	-0.581161158146173	0.128086004097959	-0.343300408453365	0.0379708479354969	0.219166666666667	0.126166666666667	0.084	-0.355071318068474	0.0877631594353786	-0.669748277004234	0.175893054518497	0.00976112902383274	0.00730074442674117	0.00690659607076035	0.0531534700616293	0.0289880768096834	0.103996112689458	0.0764576508752519	0.00925251987333438	0.00742643221150914	0.00620413133507112	0.0551143287086902	0.0244873833239879	0.069461468943818	0.120858929676924	2275.32529311819	1477.63261138308	1358.66404104184
4	1.8165235542345e-10	1.98517687048777e-10	5.21830224563192e-10	0.490698150715593	0.0617936421499295	7.67910601494703e-06	0.0177707098710887	1.18682182126687e-07	1.49145408325165e-08	48.3243789519802	56.8217610413994	57.2967560736797	0.474995032280276	8.97237712169954	20.0161450528649	5.61861271937141	28.0424671903884	49.9292067109705	0.252	0.1195	0.11275	-0.485307740572024	0.110695485961703	-0.424810344929041	0.249484121585928	0.2135	0.135666666666667	0.081	-0.338279852869245	0.0791020852731941	-0.636019453420225	0.385731762462362	0.00971056885943285	0.00725508050241679	0.0070741600646515	0.0587329132747208	0.0276488295071828	0.0962027268381744	0.0955432029701434	0.00916519914883026	0.00765897780918916	0.00610230440567576	0.0542919677386829	0.0244975562965412	0.0712489094101679	0.117371963198689	2258.0868856174	1463.71036422143	1408.90611954999
5	5.12920866048655e-10	2.66272340344182e-10	2.31204003602641e-10	0.0896492461650403	0.0119451863940041	5.23669785086061e-08	0.268176204418812	1.72759725336896e-05	1.83139551696207e-08	46.2052703726367	56.19143363474	59.0720940645369	2.88066042979699	12.8668236919002	29.6271248996272	1.22605200927319	18.4682363533484	49.4746985965811	0.2665	0.122	0.11	-0.431000976371553	0.104526571803026	-0.441139520244345	0.0438487322279822	0.219	0.1295	0.0841666666666667	-0.312425459986606	0.0466592608340304	-0.709484518795371	0.350284327765853	0.00988876983676141	0.00732016341321682	0.0069981774229882	0.0584026988901446	0.0288257691595104	0.0952154636266023	0.089414180623468	0.00924998816975299	0.00750953204505899	0.0062097181694757	0.0556641124150923	0.0236560272968785	0.0644871960245877	0.120860773220016	2318.98600093603	1483.56400925219	1386.06134767466
6	4.84454331595995e-12	9.13816067366281e-15	9.51450936169619e-16	0.00565993346273719	4.96389624799492e-06	2.77854791873666e-06	0.00753665744384164	8.63929116330155e-09	5.25788782851109e-13	55.7098913621776	78.0243227984975	85.6798281565971	7.65550535809962	29.9699367944195	21.9637106392238	7.14039457063245	33.1256184308386	72.2178385804821	0.26025	0.1175	0.1165	-0.509470935567265	0.135545321254987	-0.251208834388345	0.00310256105080604	0.2195	0.135666666666667	0.0816666666666667	-0.255637978387762	0.097913154163047	-0.623912201193878	0.449392201559772	0.00981367020086806	0.00720227820940727	0.00717562678864397	0.0570758276347846	0.0278759522518307	0.106519907604334	0.0741924129362779	0.0092575767003672	0.00765897780918916	0.00612514243067123	0.055740165781029	0.0250692504389894	0.072020494729373	0.12680501144041	2293.27298752771	1447.65657465366	1439.57195762891
7	4.04335541519673e-09	2.61607032805235e-10	8.16059837985438e-10	0.764009419701199	0.00629809092256569	0.000320647950444609	0.0427258599184072	6.39080972191209e-08	5.15370643092376e-09	41.9841320360829	56.2293910882036	56.3195230821439	0.0901319939403038	14.335391046061	12.9457538551596	4.10621586234811	29.2411304003863	52.2748695763342	0.26	0.1175	0.109	-0.451721747812548	0.150758466152471	-0.414413846492416	0.155615851605824	0.2285	0.131166666666667	0.0771666666666667	-0.293776076577071	0.056574776394507	-0.67067362249977	0.169436958986539	0.00981061282805672	0.00720227820940727	0.00697020744999372	0.0596420355363176	0.0291136094211442	0.0996244122822388	0.105874044911935	0.0093908449558329	0.0075504629564378	0.0059685675006752	0.0544107900160143	0.025620519337226	0.0710106287537716	0.116236960265942	2292.22766852568	1447.65657465366	1377.67789977068
8	1.38281454134481e-09	5.58408013384496e-11	7.6285967557896e-11	0.163228697426786	0.00168677913874674	1.12254643327633e-07	0.213738751814205	2.15426212918249e-05	7.95095750674191e-11	44.1787765448389	59.5389415652025	61.4829986595796	1.94405709437706	17.3042221147407	28.1502245855081	1.545920133035	18.0478108180487	61.3931509381131	0.269	0.1185	0.1095	-0.482377717964833	0.0973679943943905	-0.190799031715235	0.0516282988587151	0.2225	0.126833333333333	0.084	-0.303106084057357	0.10172278531465	-0.577625854182627	0.259184073416803	0.00991809882700163	0.00722876216936556	0.00698421539131749	0.0569122876801083	0.0289612669041167	0.113198282365436	0.073080143852995	0.00930269558098814	0.00744318614266912	0.00620413133507112	0.0560558799434364	0.0249079260521892	0.0775363395499129	0.118968635548945	2329.04671516862	1455.70261613539	1381.87475143093
9	4.39992027078799e-09	1.74603250919971e-15	4.94026648603681e-15	0.410505861648914	3.62749174546993e-08	6.84026861269869e-06	0.513282460843011	1.14063526338599e-06	3.75434248930065e-11	41.8111648928207	81.504737990741	82.1820731611406	0.677335170399601	40.3709082683199	20.2373945121835	0.427369630956491	23.6748489161537	63.0204526156152	0.25575	0.1175	0.10675	-0.55906605177544	0.0748711170910893	-0.342273168373635	0.136079561143861	0.216833333333333	0.121833333333333	0.0781666666666667	-0.142002393940019	0.107012073076513	-0.719998199395537	0.263244473301553	0.00975800071935945	0.00720227820940727	0.00690659607076035	0.0552333937321534	0.028239208309876	0.105860580871163	0.076674952937908	0.00921687554661911	0.00731585586138788	0.00600386064259925	0.0626649141881771	0.0256891162160826	0.0679579466454027	0.200536049935849	2274.25777309563	1447.65657465366	1358.66404104184
10	1.63285651742725e-08	8.01402349769663e-11	2.59703893009699e-10	0.817943660411415	0.000573946277059265	6.48371031689176e-07	0.797684724728505	6.60139054894493e-05	2.17408151088129e-09	39.1251712785597	58.7658824069222	58.8188701224826	0.0529877155604481	19.6936988439229	24.7627907389833	0.065712578444618	15.9218020669996	54.1725833794572	0.2655	0.12925	0.10675	-0.519164863463219	0.171012241836666	-0.546997128145883	0.107035318933459	0.222	0.1275	0.083	-0.263988643994501	0.0501835864705747	-0.62200390009973	0.19652989772907	0.00987692522123727	0.00750335717758839	0.00690659607076035	0.0531693908373469	0.0299616347155362	0.08556642984181	0.113177062706921	0.00929522461268689	0.00745987264300973	0.00617045681199004	0.0570849846244467	0.0240950859909838	0.0739696315818276	0.109607920005157	2314.92594801054	1539.83398560247	1358.66404104184
11	6.13888399623108e-06	1.93036729610896e-07	2.32536634796604e-07	0.166132313314021	0.00202385987056376	5.82469527476265e-05	0.785573665147454	0.00050941363156397	7.43674598484451e-06	26.9133282167604	41.8930606621616	43.8105625421013	1.91750187993966	16.8972343253408	16.158812039288	0.0740182146701045	12.0808867440837	35.9412337133651	0.25975	0.1235	0.09875	-0.493451676878096	0.103953324556886	-0.180035211943164	0.0345112182579051	0.224666666666667	0.125333333333333	0.0786666666666667	-0.360757038196331	0.0818550059763863	-0.628107585653377	0.28167431567888	0.00980755131423694	0.00735873293952414	0.00667244179365732	0.0563339048714964	0.0302167942080736	0.117692753567107	0.0738687171613023	0.00933484587186653	0.00740539427556918	0.00602139848631334	0.0543317420603439	0.0256084002447546	0.076167376025859	0.120047706236946	2291.1810501472	1495.36389934026	1289.31091903499
12	6.66717810006225e-11	6.18027816814044e-14	1.29221069851047e-13	0.267793817373113	5.38277732007658e-05	5.57086003203716e-06	0.0389462034689596	2.921114445002e-08	7.95087510467688e-12	50.3688559441216	73.9948183414235	75.2228313063606	1.22801296493708	24.853975362239	20.6302602295127	4.26321252018079	30.7592275671786	66.3761522049838	0.26425	0.1155	0.113	-0.524927920452458	0.140006737536607	-0.348737445156667	0.144326192251062	0.2245	0.129333333333333	0.0798333333333333	-0.26524318132651	0.0631649605548625	-0.693303916507278	0.0252704234147961	0.00986202811541696	0.00714880603414703	0.00708100065563777	0.0563734309316034	0.0286454516699976	0.103184196075277	0.0901867247230837	0.00933238563877723	0.00750541649407185	0.00606204258408474	0.0562181814991802	0.0250361784386755	0.0680080038908832	0.111710819294885	2309.82203129216	1431.44847796994	1410.96782463618
13	3.45978582012878e-13	6.37559142298103e-15	1.36082837853656e-14	0.264705446366866	0.000804430306784241	2.74688465324858e-11	0.193218365761374	3.10190226182382e-06	6.83337777057204e-14	61.0773338120998	78.7819560268399	80.0259357187606	1.24397969192069	18.9486019066608	44.3494550168016	1.69290578132768	21.7524701434422	76.5843734102891	0.26575	0.11925	0.11025	-0.542455032863483	0.166173798228994	-0.467574003434185	0.0793431033798131	0.208166666666667	0.128	0.0823333333333333	-0.243136905988042	0.1538308542381	-0.604624842926412	0.215436624893138	0.00987989245323266	0.00724851634782059	0.00700514130852306	0.054411172392736	0.0293822112830496	0.0942731431498539	0.100627680805889	0.00908063223121811	0.00747234353860819	0.00614785945396531	0.059802201022907	0.0251862070278562	0.0756636905287504	0.153188422264852	2315.94288230027	1461.71200195819	1388.15081280528
14	1.45335210459486e-09	2.75793342394379e-10	8.87057874325647e-10	0.884641887645743	0.0169108401610859	6.79095939661094e-05	0.376051004665399	3.47309996952177e-08	9.89482017404822e-09	44.0770661437782	56.1159858099418	56.1370361557601	0.0210503458183666	12.0599700119819	15.8682186775168	0.783571711098375	30.4234179850746	50.8362449950088	0.2645	0.123	0.11475	-0.515881140763865	0.0995020877469218	-0.592591832750496	0.26785345874008	0.2295	0.129	0.0815	-0.256911914114296	0.0869823602711812	-0.571980544153727	0.211616251840766	0.0098650156749563	0.00734591595654485	0.00712857819368854	0.0548789374904387	0.0279548984773725	0.080657216926918	0.103088638871626	0.00940527004143295	0.00749717305401849	0.00611944432112914	0.0557736665056521	0.025481359743949	0.0785299609496712	0.117798171698166	2310.84538325282	1491.4398838437	1425.33018906207
15	6.5777827100923e-08	1.31739584656502e-08	3.66564566932131e-08	0.678442442707775	0.0199892372429347	0.000146529694280153	0.990109921457643	8.61782039221614e-07	1.23126925990703e-10	36.2663011872792	47.7635212360619	47.9354056820011	0.171884445939213	11.669104494722	14.4162846450072	0.000153653197230597	24.2145624706363	60.443089069791	0.263	0.12375	0.10575	-0.446944380404459	0.156379198110683	-0.446002823125354	0.2090480857205	0.229666666666667	0.123833333333333	0.077	-0.232323321822059	0.117706418601951	-0.632924103747726	0.287848818741971	0.00984702909465568	0.00736512669922574	0.00687801732413895	0.0577864526644028	0.0298524866344787	0.0961339047646697	0.111619353810891	0.00940766690219822	0.00736725577629018	0.00596265684391775	0.0576889608884558	0.026806706502629	0.0770404809245891	0.154425072196527	2304.68596790338	1497.32244079885	1350.14550134203
16	9.4449969007375e-06	2.27309274632283e-09	5.98220108939166e-09	0.540744628128787	3.27468962881107e-05	0.00370337204693133	5.8511450030683e-05	0.0204985385927138	2.87105472372453e-07	26.0201956290621	51.5722783815618	51.9464398046402	0.374161423078476	25.9262441755782	8.42381854225096	16.1502304537698	5.36893083318864	43.3371746928832	0.2545	0.11375	0.10325	-0.53367018518497	0.217255790279176	-0.552983978766478	-0.0871337248578461	0.229166666666667	0.141166666666667	0.0893333333333333	-0.247806831762414	0.0705818038637739	-0.616724234259992	0.156826182295496	0.00974229599045229	0.00710145647681136	0.00680572389161097	0.0576522907832695	0.030273372294462	0.092644954685201	0.293407396695767	0.00940047005188442	0.00778778814982648	0.00637940379979704	0.0532964440233593	0.0239216143174755	0.0678943439379497	0.106864536803101	2268.90045469145	1417.13799365015	1328.66331460691
17	5.27888056818382e-10	1.80162391650499e-09	3.45436051893751e-09	0.298503019566943	0.13542399148057	1.29520556605342e-06	0.0515695569734853	7.59857858623247e-07	2.2481283085491e-09	46.1465246340595	52.0744532292592	53.1553231979997	1.08086996874044	7.00879856394022	23.4303258742129	3.78967836626816	24.4570289497115	54.0990642564632	0.26375	0.11325	0.10725	-0.481079814364416	0.154666804278439	-0.567762544953246	-0.18478333144094	0.2215	0.126166666666667	0.0781666666666667	-0.314152979793586	0.0989210796890272	-0.62820059931155	0.101135715350004	0.00985604076289054	0.00708783023348538	0.00692081408389157	0.0590569793136529	0.0296379724640597	0.0896569297274377	0.349163958208005	0.00928773416948405	0.00742643221150914	0.00600386064259925	0.0560410897526505	0.0258179869222718	0.0761439302131045	0.124338363508057	2307.77146900054	1413.02703548226	1362.90755832822
18	1.25532869393744e-09	2.10648312653688e-10	4.5764276136514e-10	0.345790665077538	0.0103081914521414	1.19060351480885e-07	0.00780504837766191	0.000130151910301491	1.02460698376151e-09	44.3764998628794	56.694482964318	57.5833273335811	0.888844369263097	13.2068274707017	28.0363106561836	7.07766883577551	14.6395843213731	55.8215721519608	0.26125	0.111	0.10925	-0.508597216916797	0.0924134055612919	-0.360919014225075	0.116574890300448	0.215333333333333	0.128666666666667	0.0861666666666667	-0.392438891538787	0.10272801636529	-0.714379146700494	0.274792148897442	0.00982585835926043	0.00702596485125321	0.00697721717662313	0.058755219047025	0.0284637214456289	0.106515099918354	0.084980047427368	0.00919373192984456	0.00748891311791114	0.0062761996026128	0.0538499838250708	0.0241818640021603	0.0634234091300901	0.134819864718885	2297.44128593346	1394.40393705843	1379.77761009774
19	0.000571114000477797	1.48011677446051e-07	3.84499828678116e-07	0.6521252221559	4.52145758578486e-05	0.000513041607931614	0.635919475892955	0.0202740528134213	3.66047057940591e-05	17.4496577273821	42.4769945537191	42.6802257999807	0.203231246261566	25.2305680725985	12.0676561713208	0.224118648746298	5.38814150894723	32.243452395767	0.2575	0.13175	0.10025	-0.62417067239343	0.106598510802892	-0.432167339510564	0.134835115814014	0.227166666666667	0.1285	0.0865	-0.303437334772545	0.127420738809743	-0.625142485509228	0.193148820208989	0.00977981070106545	0.00756469305659656	0.00671733057211029	0.0484530383329355	0.0298566639767571	0.0966368012692168	0.0793315827111804	0.00937149393428771	0.0074847769467748	0.00628718055408462	0.0549549952217248	0.0251273269619681	0.0718295220003805	0.134575796748164	2281.70287831139	1558.79958614664	1302.52773028174
20	6.00862197857477e-10	3.12716050280946e-12	9.53001772727203e-12	0.58317307317303	0.000476521544341131	1.31486214018388e-07	0.0096332331469204	2.44109273942232e-05	3.58537186842921e-09	45.8820490864418	65.6840564675585	65.9851893535815	0.30113288602297	20.1031402671397	27.8442210411358	6.70149082314947	17.8099041022097	53.0734619060881	0.26625	0.1135	0.105	-0.55328380160008	0.182282103201968	-0.454588375269536	0.138099848662553	0.220166666666667	0.130833333333333	0.0801666666666667	-0.276748032762156	0.0989099935862987	-0.650393164213439	0.25635789611528	0.00988581475735351	0.0070946488299993	0.0068564572122016	0.0552709059792916	0.0303804552147581	0.100402123194691	0.111454744130429	0.0092676640841458	0.0075423092833544	0.00607358463563934	0.056198483975249	0.0253834554204318	0.0716763477749502	0.136745745110794	2317.97290799571	1415.08375689263	1343.72885743841
21	8.96359018290929e-07	9.05248373759173e-11	1.57919487036363e-10	0.237244003647667	7.7761139663539e-06	7.91197718925562e-05	0.0242708847215645	0.000147776800794118	9.9009518109244e-07	30.8905767131801	58.5049986551385	59.9018944754789	1.39689582034043	29.0113177622989	15.5792100707149	5.07517051654759	14.4003250362684	40.5443815942994	0.257	0.11775	0.10125	-0.54562690993278	0.139297502120698	-0.370929942449433	-0.160837280211033	0.222666666666667	0.133	0.0791666666666667	-0.212106873078305	0.122494020900476	-0.730896133134631	0.017950215273228	0.00977360023895061	0.00720891482655248	0.00674699783161889	0.0556918866916794	0.0300712974938685	0.106750888593283	0.319719772942027	0.00930518158411042	0.00759502088022709	0.00603886468809646	0.056999928468487	0.0260806589723557	0.0633193566931448	0.19138864482476	2279.58225575508	1449.67169037635	1311.28342202221
22	8.51643779001059e-10	1.40031318101396e-10	4.59364541192393e-10	0.944644951811758	0.0145761236437828	1.66294922810243e-07	0.368307587534664	5.69665435425464e-06	2.0874581911438e-08	45.1694365683215	57.570309207782	57.5751301510645	0.00482094328253879	12.405693582743	27.3899301878791	0.809366580843744	20.5875106633393	49.1847858411769	0.26675	0.12225	0.10375	-0.486376313450781	0.142294152298406	-0.566364754849594	0.0241130540415053	0.221	0.128333333333333	0.0773333333333333	-0.23606797749979	0.0787192440329472	-0.664128635488799	0.00232187192095358	0.00989172087257371	0.00732661643626866	0.00682028055606452	0.056070067766282	0.0302595066898225	0.0877452398938939	0.106621112628582	0.00928022420422267	0.00748063663110619	0.00597446998404374	0.0577933030547412	0.0255727359293251	0.0724058904607363	0.12381582888061	2319.99781495828	1485.53646852753	1332.98116988648
23	1.60712046963684e-08	1.21858267216921e-08	3.58926475876414e-08	0.824545940307596	0.0656402586928281	0.000374154774013167	0.814816895660915	1.14418698839199e-07	2.11673829732852e-09	39.1577375162815	47.9330391029653	47.9821908414815	0.0491517385162297	8.82445332520001	12.657036702898	0.0548573751666481	28.1132689029246	54.2312526592809	0.26225	0.12625	0.1095	-0.448794761225171	0.136588305631994	-0.439403005296669	0.159898484086964	0.231	0.124666666666667	0.0781666666666667	-0.29972076125416	0.0905625146509712	-0.657937220121294	0.218557437918863	0.00983798056924491	0.00742853015610357	0.00698421539131749	0.0571847086425647	0.0290209649251466	0.0938250001660306	0.101364075189998	0.00942676678219966	0.0073884869434886	0.00600386064259925	0.0554318117009152	0.0262259021474355	0.0737307127963304	0.135594408239562	2301.58885874378	1516.78170555971	1381.87475143093
24	1.25998362792351e-09	2.3741153473467e-09	4.48929641223441e-09	0.294162309680189	0.0841870665786854	8.05074260242264e-10	0.11667863112257	0.00392264641066185	9.37208180749259e-09	44.3689340036181	51.4782978384173	52.5787709037795	1.10047306536217	8.20983690016146	37.7478008550606	2.46134772314599	8.31928006195994	50.9561021057146	0.27875	0.11475	0.101	-0.445082863484603	0.166042194455159	-0.396024550553587	0.068374835273214	0.2245	0.125166666666667	0.084	-0.27639084178951	0.132679681000477	-0.55614797935315	0.21621798955025	0.0100286841610952	0.00712857819368854	0.00673960021852578	0.0582225340060902	0.0316558502394327	0.106516529076285	0.110981840594197	0.00933238563877723	0.00740117387976464	0.00620413133507112	0.0569379147759319	0.0254733570749531	0.0798526501607917	0.128538769256711	2367.07544661781	1425.33018906207	1309.09863516473
25	1.12724044868921e-07	3.64802306488329e-11	1.15000270923866e-10	0.705878256302114	4.11867384496032e-05	1.98153460304965e-05	0.314579468327089	1.71424630312173e-05	1.61907787944834e-07	35.1595951249401	60.4490741042609	60.5915029449425	0.142428840681532	25.4319078200024	18.2069592827138	1.01135070881446	18.4830217335075	44.622159547784	0.2595	0.11975	0.09925	-0.469030371780922	0.0883703857631704	-0.305860378533393	0.225427454253647	0.222333333333333	0.1265	0.0746666666666667	-0.217785852967008	0.0958567942995187	-0.75297317185886	0.149556686453328	0.00980448565552955	0.00726163441776083	0.00668745690004017	0.0583738752477909	0.029886385793936	0.111468461849942	0.0904681889293418	0.00930020741919938	0.00743481763438945	0.00587903557630259	0.0585310646549633	0.0264730103740953	0.0643084951850089	0.189848680141994	2290.13313158092	1465.70635050334	1293.72769194992
26	1.83699706623591e-12	2.04008218430604e-12	6.68609191870561e-12	0.690708346257986	0.0594487249548655	1.19155243671016e-05	0.134153985823732	7.95414045490695e-11	3.88682842815801e-12	57.6829696772402	66.5915564000825	66.7498760102026	0.158319610120088	9.06690633296239	19.1767602703658	2.24376491341536	42.269050580554	67.9189504379496	0.26525	0.1165	0.121	-0.522660040137519	0.156401570751081	-0.450223559658664	0.00477091970977337	0.226833333333333	0.1265	0.0813333333333333	-0.361101583467952	0.114773034569687	-0.659817314338583	0.0515127726799311	0.00987395393108133	0.00717562678864397	0.00729425137019048	0.0560983352651078	0.0277245591265633	0.0920878891686578	0.0889627942246415	0.00936663509685468	0.00743481763438945	0.00611373862796871	0.0537388821169571	0.025805633812405	0.0715037459165607	0.125067092202595	2313.90773173348	1439.57195762891	1475.65079159864
27	2.14929791417531e-12	3.7592940773072e-15	4.13407743626401e-15	0.102400561721869	4.59183788093605e-05	1.03422146882539e-09	0.000406136036266514	0.000188458529750395	1.561466757923e-12	57.3635829698978	79.8930566763374	82.5608087831606	2.66775210682317	25.1972258132628	37.2592711119232	12.5037497750345	13.9427955334686	69.8811023716552	0.27175	0.10725	0.10125	-0.528219530917055	0.0981144942690686	-0.309334846908457	0.279390417818468	0.218333333333333	0.130666666666667	0.0795	-0.21133107402885	0.0746983580043766	-0.598886073865352	0.0414316115235531	0.00994989793839576	0.00692081408389157	0.00674699783161889	0.0575465687024629	0.0304642048315178	0.116848583297154	0.0947824192185447	0.0092398393795739	0.00753822637447834	0.00605046932803934	0.0582839114944832	0.0249516866554365	0.0767164080467033	0.113510246668382	2339.96668508452	1362.90755832822	1311.28342202221
28	4.15162327963779e-11	2.12651211663043e-12	7.40877583866966e-12	0.87420028145116	0.00431537545747628	4.28917024236478e-08	0.157200233377938	8.88743002141383e-07	1.39535631515539e-10	51.3345349483207	66.503432327183	66.5284993048008	0.0250669776178256	15.1939643564801	30.0140959035489	2.00095405730099	24.1552338769434	60.1710872120459	0.262	0.1235	0.10725	-0.52868770551	0.128252418492005	-0.471514580215817	0.173491102021065	0.2145	0.133166666666667	0.0783333333333333	-0.375673886366897	0.0817542723501318	-0.792291933350292	0.198965175584182	0.00983495618605344	0.00735873293952414	0.00692081408389157	0.0544801553133175	0.029263334108921	0.0935848979620675	0.0977980550891304	0.00918079618057468	0.00759904767326459	0.00600971458938226	0.0535168518794247	0.0250659127869518	0.0562804609830145	0.143546617742611	2300.55390576632	1495.36389934026	1362.90755832822
29	8.53195754907449e-09	1.56433999073258e-10	3.83049176329643e-10	0.424150101072649	0.00153369019566133	1.07388247085921e-05	0.0314441467182693	3.5026408973209e-06	5.03713559062059e-09	40.4552296839756	57.3328118490972	57.9715996281557	0.638787779058475	17.51636994418	19.3752785320739	4.62854893953499	21.5194172066749	52.3252568266914	0.26475	0.11525	0.108	-0.459239509684122	0.143655926814358	-0.377349063411907	0.194483943367256	0.226166666666667	0.129666666666667	0.0805	-0.283937810211977	0.117078313388443	-0.744518855797426	0.347553009623795	0.00986799916161969	0.0071420741638323	0.00694205272581706	0.0593114263265806	0.0294695196752519	0.103864887803662	0.102983894372282	0.00935689203165366	0.00751364349236616	0.00608509566026675	0.0553737699774927	0.0259515349556174	0.0620765083582139	0.177637445713881	2311.86745012892	1429.41150164406	1369.25326476541
30	1.65673150161633e-15	6.26244176189581e-16	7.88683343751416e-16	0.119757373724346	0.00680562574988287	3.00477120798525e-09	0.072899539876677	3.85546177898272e-10	1.70305280958984e-14	71.9190691289405	83.6572028736009	86.0776940717806	2.42049119817966	14.1586249428401	35.1807627961989	3.21649565537973	39.1847178939415	79.5480918356127	0.26175	0.12	0.11325	-0.4826508027224	0.0790201966015494	-0.392941696677512	0.0733730284858269	0.2105	0.132166666666667	0.0761666666666667	-0.329048005000906	0.0770448245986744	-0.701986732611915	0.320668961259344	0.00983192769252681	0.00726817812155173	0.00708783023348538	0.0574308970846418	0.027727265147311	0.0979887755202098	0.0771237599205202	0.0091179187988055	0.00757482728837224	0.00593298010313787	0.0558330820644705	0.0251208182565649	0.0679693283099265	0.136120060105361	2299.51765983685	1467.69996509084	1413.02703548226
31	7.76776976039213e-06	1.176576659133e-07	1.61332605798801e-07	0.199077570237727	0.00112552429355722	0.0136978557646015	0.493756503517263	3.31658382597519e-06	1.08010316569825e-08	26.4255973738982	42.9810008920613	44.6301295254816	1.64912863342033	18.2045321515834	6.07667235470035	0.46832988713868	21.6240992471585	50.6426729596966	0.2575	0.1255	0.11225	-0.48168528532627	0.142130972183157	-0.378871661217019	0.00111530713354819	0.235833333333333	0.130166666666667	0.0841666666666667	-0.397351831969634	0.0593444987514769	-0.741376928924524	0.319684174729291	0.00977981070106545	0.00740961039212465	0.00706044571516901	0.0566365085188533	0.0283972346767681	0.0970283578951027	0.0841206307869294	0.00949489666307287	0.00752595327942978	0.0062097181694757	0.0505758120862174	0.0249122327280674	0.0609045744554973	0.116881495198881	2281.70287831139	1510.9678991091	1404.77520733093
32	1.00183949754635e-09	2.92329009905659e-10	4.21870864888246e-11	0.00923473013025698	0.00127343329942765	1.01920622517721e-05	0.0253767531210095	4.94854633776237e-07	3.47064623255285e-09	44.837519459863	55.9909227480821	62.7677808825247	6.77685813444259	17.9302614226617	19.4750819431156	4.9979913455345	25.2837721860224	53.1449804690279	0.2645	0.12325	0.107	-0.463186219131749	0.129597851707299	-0.393382260888761	-0.43096280098972	0.225833333333333	0.138666666666667	0.0775	-0.276183653687169	0.0777395224158645	-0.627788925946407	0.252174316909801	0.0098650156749563	0.00735232936718437	0.00691371099337034	0.0570663739517554	0.0294642707867352	0.0995443409991018	0.253162697129626	0.00935200777743363	0.00772974680076347	0.00598036431822421	0.0535893140037541	0.0258127924227793	0.07279963475634	0.121494882846353	2310.84538325282	1493.40304836346	1360.787107888
33	4.92444026709523e-12	1.71435330209056e-12	1.97741087477959e-12	0.120374054083857	0.00832842756555452	5.01015179852599e-10	0.162672008748351	8.94886189316638e-06	4.71074235172357e-12	55.6765986983992	66.9609292168388	69.3733764601784	2.41244724333956	13.6967777617792	38.6733027491791	1.94920997624649	19.7236162666686	67.5047774285276	0.27225	0.11975	0.106	-0.424884950052146	0.128233071225485	-0.468233787894927	0.182074568127285	0.217833333333333	0.129166666666667	0.0798333333333333	-0.241783141000786	0.0871624233828335	-0.70908297201321	0.466460596608247	0.00995562785629347	0.00726163441776083	0.00688517994328585	0.0584803729522812	0.0300665737873406	0.0960010250630218	0.110598181972853	0.00923220466154035	0.00750129683265035	0.00606204258408474	0.0579363752547903	0.0250999903110757	0.0663946094772633	0.150641719325011	2341.93568329061	1465.70635050334	1352.27908800455
34	5.31279376647501e-11	8.85509302669888e-12	2.12476204152004e-11	0.376124710665874	0.00939231495661039	1.06274422413321e-08	0.127107539368277	5.2875842723035e-06	2.67520719924597e-10	50.8318213473613	63.4693686813007	64.2526984439792	0.783329762678477	13.4208770966179	32.7229604169534	2.32747951522106	20.730186705573	58.7542540529863	0.27525	0.1205	0.10575	-0.389444746081258	0.135599855381276	-0.332964600161792	0.0835412400934376	0.224833333333333	0.130833333333333	0.079	-0.37675047855498	0.104591222579678	-0.758135184348783	0.240680578150197	0.00998967544807032	0.00728123500455766	0.00687801732413895	0.0591845710567524	0.0303610870067436	0.105571266303932	0.0984442342410196	0.00933730396851672	0.0075423092833544	0.00603305054258828	0.0525364584213416	0.0259520030843153	0.060790729595752	0.153935878602683	2353.64388313256	1471.6800962391	1350.14550134203
35	3.81281467548673e-09	6.97035763045407e-11	3.59972714868591e-11	0.0442491573806918	0.000315618960795252	6.37668214441036e-05	0.129163792872401	1.24556099671887e-07	8.17537501153487e-09	42.1042769509004	59.0645244995176	63.111553444618	4.04702894510046	21.0072764937177	15.9873596686684	2.30252598596871	27.9489877443184	51.2576487048503	0.25325	0.11975	0.1125	-0.455927739412118	0.148907302051435	-0.23914300125419	-0.11360230878714	0.218666666666667	0.13	0.0808333333333333	-0.343341159378735	0.0790190200633626	-0.66693046954007	0.304297291515588	0.00972648554260506	0.00726163441776083	0.00706730842854704	0.0597776562733199	0.0281921723899839	0.108156179798366	0.235694918115002	0.00924491817345047	0.00752185410285073	0.00609657583371403	0.0546548104606105	0.0248253711751802	0.0700242383349926	0.124246867593688	2263.51019459267	1465.70635050334	1406.84191539756
36	1.07151830483856e-07	2.08353989049963e-09	6.37107425277072e-09	0.828015350850403	0.00236985379182855	0.000168569118997663	0.00912890763869497	1.36923800160306e-05	2.06474770406316e-09	35.2637908730831	51.7604287149625	51.8076252570208	0.0471965420583729	16.5438343839378	14.1525427568049	6.79743213374604	18.9115134320264	54.2858306104533	0.266	0.1195	0.1075	-0.41800537419966	0.15087966230173	-0.20208973716179	0.169904911687243	0.232833333333333	0.137333333333333	0.0816666666666667	-0.301555563947429	0.124774899009283	-0.658206851499333	0.121032087194897	0.00988285563072278	0.00725508050241679	0.00692790537871789	0.0596335613370367	0.0296906105588503	0.113176082577632	0.0903810976312559	0.00945281248851804	0.00769844643309194	0.00612514243067123	0.0522291701451029	0.0262191714584305	0.0684880660203098	0.139358445067276	2316.9585353726	1463.71036422143	1365.02539773038
37	3.47691779455949e-10	4.83675187892679e-11	1.4405039051527e-10	0.613129880788444	0.010785168523603	5.76361380654538e-08	0.100040314034543	1.00834650417822e-05	2.75177307963149e-11	46.9992300529011	59.8461949099001	60.1018372163198	0.255642306419759	13.1026071634187	29.4413018341947	2.70490064922615	19.4955436615219	63.6931810568786	0.274	0.1165	0.11075	-0.436111763204817	0.157386391247108	-0.457468305157779	0.0290341040161851	0.226166666666667	0.1275	0.0841666666666667	-0.265951657767121	0.0557482878012698	-0.642790675006626	0.153148338442961	0.00997555792314089	0.00717562678864397	0.00701903498894884	0.0586986010620847	0.0296916981438498	0.0960114129958052	0.10722921484039	0.00935689203165366	0.00745987264300973	0.0062097181694757	0.056394683002456	0.0242710020603561	0.0715539856712128	0.11107582703569	2348.78746827602	1439.57195762891	1392.32210245746
38	1.04413074474084e-07	3.58888277520402e-10	8.65261145687266e-10	0.423246083877673	0.000335343055231218	3.87130118250766e-05	0.0883619473025766	7.90100555539465e-06	2.934605708161e-07	35.3170035761177	55.5501799074191	56.19146429588	0.641284388460917	20.8744607197623	16.9334667166513	2.90396519114529	19.9616743950419	43.287974586007	0.26025	0.123	0.10825	-0.422073557777253	0.18204601411158	-0.417946946036844	0.120783779820593	0.224333333333333	0.134666666666667	0.0816666666666667	-0.293837838263929	0.0949231429592437	-0.802988723931582	-0.124099332553837	0.00981367020086806	0.00734591595654485	0.00694910884983848	0.0593195928196096	0.0295195558539915	0.0973006366692875	0.113345702102949	0.00932992326755873	0.00763511134433532	0.00612514243067123	0.0542130652980531	0.0252920661245696	0.0534168220406274	0.43330356296191	2293.27298752771	1491.4398838437	1371.36330300787
39	1.19756846981833e-12	1.30046063032484e-12	1.64005549377096e-12	0.135516479554699	0.0241747764579418	8.17664457694719e-06	0.00161410805275602	2.49796648159343e-09	3.51804105189409e-11	58.5531297418383	67.5474100894389	69.7755548731984	2.22814478375949	11.2224251313601	19.8961119936812	9.94358601029671	35.5405445903416	63.1612719366302	0.254	0.11775	0.1145	-0.498460170047886	0.0839082736896656	-0.499337972668586	0.0251893031493251	0.2155	0.139333333333333	0.0788333333333333	-0.289519808419092	0.0945116163102313	-0.635857959314856	0.169133799901109	0.00973598452635113	0.00720891482655248	0.00712181403278398	0.0583325529515634	0.0271585765262609	0.0905536240601566	0.074220136297671	0.00919631236314536	0.00774530649258697	0.00602722848297934	0.0546037455917718	0.0252744759670655	0.0712579067517739	0.123925332211971	2266.74830962969	1449.67169037635	1423.28584351369
40	6.59583522254375e-11	4.39920821897906e-15	2.43801599765316e-15	0.0423710935432234	1.04081730738962e-06	1.10649110409068e-07	0.0141995367773379	2.78345185445833e-06	2.31949536946988e-10	50.3907915620184	79.5625012115379	83.6828199927004	4.1203187811625	33.292028430682	28.1781066334188	6.01316493696868	21.9603263887448	59.0650821350978	0.266	0.10575	0.10925	-0.564506786916787	0.148893437373466	-0.437392388813852	-0.403238820435568	0.219666666666667	0.121666666666667	0.0813333333333333	-0.170584095300543	0.059874866672235	-0.663148145076355	0.203049239161345	0.00988285563072278	0.00687801732413895	0.00697721717662313	0.0568300366570002	0.0293968714563972	0.103477605849782	0.309450502409329	0.00926010182741195	0.00731154387125832	0.00611373862796871	0.0614990683603265	0.0244254670661171	0.0726450038140102	0.138377790516094	2316.9585353726	1350.14550134203	1379.77761009774
41	1.17528973670103e-07	1.71448783132059e-08	4.68062259407705e-08	0.653405261743677	0.0151355779055928	1.15739244938657e-06	0.143210662810124	0.000349761654875679	1.22872148154761e-08	35.0737961189407	47.190342333779	47.3919761928009	0.201633859021968	12.3181800738603	23.6467827639171	2.14311689581245	12.7831169873125	50.3577635266832	0.26625	0.12075	0.1025	-0.463449537433436	0.115817594428396	-0.293054504325803	0.057397534901853	0.223666666666667	0.130666666666667	0.0815	-0.292862243085212	0.125440624160274	-0.608733352276693	0.078908118873724	0.00988581475735351	0.00728774823846115	0.00678379576214314	0.0574686255208894	0.0301390983781214	0.109884197952579	0.0849848791850698	0.00932005236747684	0.00753822637447834	0.00611944432112914	0.0552574829677812	0.025759726160768	0.074881642075257	0.130362046155726	2317.97290799571	1473.66662128292	1322.16626641024
42	2.27526930193653e-07	3.00597704954221e-09	9.12175074158306e-09	0.826884263956543	0.0016894937590601	9.48557918261185e-06	0.808849914582327	0.00011768072236813	3.19594569073974e-06	33.7152432930598	50.9680481383584	51.0158775392192	0.0478294008607918	17.3006342461595	19.6123156392496	0.0585204398430506	14.8294921223605	37.8782959524523	0.262	0.132	0.10625	-0.493998558313305	0.0849690600529961	-0.251335843408686	0.165189846684454	0.223333333333333	0.130333333333333	0.0833333333333333	-0.267073659668005	0.0601031519808702	-0.570333932087329	0.247542494882801	0.00983495618605344	0.00757077660013585	0.00689233058264258	0.0540405469893907	0.0288595497242829	0.105033436614259	0.0756529560333162	0.00931510404447838	0.00753004837913236	0.00618171102689656	0.0561036867239093	0.0243224789847843	0.0773376638048988	0.106739141473387	2300.55390576632	1560.68406750221	1354.41003653225
43	1.80420616948529e-09	5.08072749371281e-10	1.51828515548211e-09	0.691573045838762	0.0231424338388388	2.01986573283207e-06	0.246961987487996	1.00458599437412e-06	1.0185717928594e-09	43.6349193092574	54.8027249482766	54.9601126794769	0.157387731200288	11.3251933702195	22.5760538584982	1.34040823783471	23.9193183580574	55.8345035373731	0.26825	0.1215	0.10825	-0.501408612175731	0.157324978351475	-0.467778901570099	0.116625564446089	0.2265	0.129333333333333	0.0793333333333333	-0.283146578587915	0.0874127209811689	-0.545198044019172	0.0673137651938238	0.00990934237389856	0.00730722743497102	0.00694910884983848	0.0554285938848825	0.0297587093886253	0.0942320375046118	0.104987996664816	0.00936176780037692	0.00750541649407185	0.00604467094234073	0.0554259597256456	0.025696293134442	0.0817349264558682	0.105070654337252	2326.04188441822	1479.61208481536	1371.36330300787
44	9.89265888928478e-10	4.31078638456382e-12	1.39044215713073e-11	0.682052842022895	0.000434498791595008	2.17145901103213e-06	0.0172034950751773	1.99660907824661e-06	1.80686579747476e-09	44.8633307539785	65.0015635416421	65.1693876875797	0.16782414593763	20.3060569336012	22.4370384321373	5.67549398988922	22.5983027905831	54.5785447108293	0.269	0.118	0.11025	-0.574683509376367	0.17486533555603	-0.36584894698896	0.0594082388288522	0.227333333333333	0.134166666666667	0.0818333333333333	-0.448101398556698	0.0431682820181286	-0.650840925074397	0.237135845282836	0.00991809882700163	0.00721554100646708	0.00700514130852306	0.0527566079909642	0.029630799763746	0.102204319651344	0.0900776545722835	0.00937392018497392	0.0076231254831714	0.00613083297774005	0.0491356885449832	0.024462353835425	0.0699453286577873	0.0897988201642923	2329.04671516862	1451.68439958879	1388.15081280528
45	8.54945706146493e-11	1.15158350874805e-13	2.2364862100534e-14	0.0121621810498639	7.44042186794425e-06	2.66454057046722e-11	0.0314441467182693	0.0165234306565477	1.56132014846191e-10	49.8617769556949	72.6803556484374	78.9674276016194	6.28707195318202	29.1056506459245	44.4090385816453	4.62854893953499	5.74629914170328	59.926657982373	0.27575	0.11525	0.09875	-0.630259285314533	0.17854958099896	-0.25313567032232	-0.319760840850087	0.217333333333333	0.129666666666667	0.0846666666666667	-0.34944218402496	0.0970743676436594	-0.514187189698566	0.281245863473712	0.00999529497868149	0.0071420741638323	0.00667244179365732	0.0497123606770415	0.031987974056716	0.117688320322789	0.260025080478399	0.00922455006706276	0.00751364349236616	0.00622643520473718	0.0547380338999545	0.0244369047548625	0.0812629236479479	0.102931183730183	2355.57767163369	1429.41150164406	1289.31091903499
46	9.63376033553944e-07	1.1643302732763e-09	1.12988393692862e-09	0.107478498972705	5.35386570282111e-05	0.000124005544660906	0.00815718404573165	0.000351361915596684	2.56019052923274e-07	30.7418306214604	53.0165327269606	55.6074437616189	2.59091103465835	24.8656131401585	14.7307751057724	6.9986361598867	12.7745777794444	43.5945959958264	0.26075	0.1075	0.106	-0.482710064644366	0.109865263208276	-0.319880591799238	-0.00801421238295725	0.227166666666667	0.124833333333333	0.0846666666666667	-0.259484627177074	0.0804824205179602	-0.763481843010807	0.297376363945504	0.00981977253893175	0.00692790537871789	0.00688517994328585	0.061065272529708	0.0291627965232685	0.113108049143178	0.336423839413512	0.00937149393428771	0.00739272022108538	0.00622643520473718	0.0570860907978696	0.0247058850156338	0.0594836032336913	0.163357261621224	2295.35973063853	1365.02539773038	1352.27908800455
47	5.8724078514665e-11	3.55297065418349e-11	1.38572040470341e-11	0.0306715489276244	0.00573390424340773	3.57523469641582e-08	0.102886958509683	1.58323699000643e-06	2.7121371278397e-10	50.6276528844028	60.5054846710191	65.1767373024195	4.67125263140042	14.5490844180167	30.3671957164752	2.66021295972496	23.0441477481327	58.7243785964889	0.268	0.11675	0.105	-0.424722226509264	0.173826425864135	-0.490154473116684	-0.320453860210737	0.219833333333333	0.127666666666667	0.077	-0.233938544814264	0.0899988340899998	-0.627004472620106	0.252599488948422	0.009906415524006	0.00718230544503315	0.0068564572122016	0.0598617006585425	0.0304123337319846	0.0960170408047643	0.256980369324902	0.00926262476586529	0.00746403378506667	0.00596265684391775	0.0582052150232736	0.0257765311857054	0.076374040356012	0.137303170021365	2325.03772794219	1441.59674395688	1343.72885743841
48	7.51504445648372e-10	2.09920078574452e-11	4.289908658454e-11	0.293745489397059	0.00168507001516978	3.74651638070616e-08	0.683449170123494	1.6847683277615e-05	5.33238531979996e-10	45.425027508536	61.629136504198	62.7315114672383	1.10237496304035	17.3064839587023	30.2764269875279	0.166269009172538	18.5160806918157	57.2495257350808	0.264	0.12325	0.10325	-0.554355868251088	0.180834100945699	-0.508851573212618	0.0039292071876941	0.216166666666667	0.126	0.0781666666666667	-0.290185975995578	0.0941728011220393	-0.610783575629402	0.194152734705132	0.00985903647929908	0.00735232936718437	0.00680572389161097	0.053095954819231	0.0305376206816448	0.09257591756875	0.104179584565984	0.00920661177060224	0.00742223313918299	0.00600386064259925	0.0576247163252156	0.0254259722305061	0.0778151060569921	0.126911208378278	2308.79739346823	1493.40304836346	1328.66331460691
49	2.52100213433478e-08	6.00753566943153e-09	1.18914129197134e-08	0.32677847334848	0.0159549105150762	2.31101635474241e-06	0.249362742834069	2.45292106067679e-05	2.47368641789918e-07	38.2346023679202	49.4685183660986	50.4301406872401	0.961622321141476	12.1955383193199	22.3174118931911	1.32687038901895	17.8007068036659	43.6717716252374	0.262	0.123	0.10725	-0.456962993365213	0.109273766057458	-0.41251962036468	0.157965877587247	0.220833333333333	0.130833333333333	0.0821666666666667	-0.238547328351279	0.0940589544368564	-0.596891615058112	0.313234255023123	0.00983495618605344	0.00734591595654485	0.00692081408389157	0.0577052290585625	0.0290354030939528	0.0981755004364245	0.0946262740035461	0.00927771653604338	0.0075423092833544	0.00614219146850663	0.0571341225445642	0.0249940585364203	0.0755346676313816	0.12607310923871	2300.55390576632	1491.4398838437	1362.90755832822
50	1.34079420321458e-09	7.75367188178086e-11	1.53813062067272e-10	0.289353326758977	0.00342286559459618	6.60182014155281e-07	0.0191528525852264	1.17818755289665e-05	8.23331176371745e-09	44.2418605368657	58.8365813779601	59.9592091627237	1.12262778476361	15.717348625858	24.727996197933	5.48750535522868	19.1982920859573	51.2420651034343	0.266	0.117	0.10525	-0.437700781719934	0.132732283441624	-0.350349581358906	0.0582936409598311	0.2225	0.132833333333333	0.0795	-0.244340661443641	0.102107970814819	-0.684350099450469	0.212302634172536	0.00988285563072278	0.00718897354775598	0.00686365599639277	0.0595462592621627	0.0298671451869309	0.106361871204622	0.0948601980067947	0.00930269558098814	0.00759099012052772	0.00605046932803934	0.0562418815563642	0.0256881608497932	0.0681154309046357	0.151549576171344	2316.9585353726	1443.61910591001	1345.87039159622
51	8.33956898251366e-10	5.24410296958408e-12	1.82229999265454e-11	0.990780502145576	0.000663968242620732	1.22941912537215e-07	0.175197336582966	9.93905448818215e-06	3.04307409555315e-10	45.2123192863	64.5846506928574	64.5847842151379	0.000133522280520992	19.3724649288379	27.9742288212892	1.83789951503149	19.5230987241348	58.4734459051654	0.26725	0.12325	0.10775	-0.506655335776208	0.100728254557039	-0.322302144531185	0.258029212983736	0.221	0.1325	0.0815	-0.242989817880995	0.131094567225095	-0.552407495596523	0.280373127664695	0.00989761082787407	0.00735232936718437	0.00693498491403398	0.054894821328163	0.0291658663213228	0.103913428222395	0.0865374438104025	0.00928022420422267	0.00758291667583499	0.00611944432112914	0.0565880471018996	0.0256969305430946	0.0789962079951156	0.128717779848585	2322.01760929871	1493.40304836346	1367.14063143701
52	7.9014975819655e-06	1.34471440851828e-09	3.66454575016085e-09	0.571857356657413	2.35563221025484e-05	0.000247178699525116	0.104694623619268	0.000241120159710378	3.0954968692623e-06	26.3902104360604	52.7058383960393	53.0254230549981	0.319584658958775	26.6352126189377	13.4334380523596	2.6325321790664	13.4799972138089	37.9512714842592	0.25275	0.11825	0.1055	-0.598497445796932	0.118428790601043	-0.398822467270266	0.138973936569332	0.221	0.129166666666667	0.0836666666666667	-0.281876726447497	0.110108311060998	-0.706970533568944	0.246895984325835	0.00972013164672243	0.0072221567778789	0.00687084268773633	0.053315047601577	0.0288726060484311	0.102181851298636	0.0852421975176077	0.00928022420422267	0.00750129683265035	0.00619293581468274	0.0563274499925661	0.0250133062916421	0.0650356107083104	0.15617910310104	2261.34484291172	1453.69470670887	1348.00927104723
53	2.633223537372e-12	2.61065783298971e-13	4.74741405685838e-14	0.0113333242734969	0.000414126225066029	7.13000095008521e-09	0.0164733496861889	1.72423407831329e-06	8.02241539684047e-12	56.9504605647999	70.9497087229029	77.361997409982	6.41228868707913	20.4115368451821	33.4990172141788	5.75163162252284	22.880148994328	66.3568254784643	0.26925	0.11175	0.107	-0.435007661899225	0.0727719820515393	-0.205488933927254	-0.163542132388623	0.218666666666667	0.127666666666667	0.0788333333333333	-0.229824405439183	0.120594247116644	-0.503189498501881	0.278322911512614	0.0099210096243267	0.00704668692708312	0.00691371099337034	0.0607130612787366	0.0290193400135376	0.117541061432022	0.290716744385245	0.00924491817345047	0.00746403378506667	0.00602722848297934	0.0585044338020908	0.02589095448782	0.0859096470099073	0.12193784323196	2330.04578169051	1400.63425995314	1360.787107888
54	4.1553221783791e-17	5.27521105925264e-20	7.88590523124886e-20	0.133639841769224	3.01043652571989e-05	1.538776707831e-08	0.0273748358492519	2.3174026980863e-12	4.49773618256045e-17	79.3865935838403	103.244344326602	105.494049735062	2.2497054084597	26.1074561512214	32.0037194600573	4.86701354067009	49.1950031778269	92.1386065521373	0.272	0.116	0.11875	-0.492905512498056	0.146908105908364	-0.165156918322506	0.0566845101268038	0.222333333333333	0.130833333333333	0.0766666666666667	-0.28381546047473	0.0271720083948854	-0.501514491598699	0.303814085166336	0.0099527648803929	0.00716223769672665	0.00723535720935556	0.056740926161329	0.0283176987504555	0.110893707667795	0.0761355799603562	0.00930020741919938	0.0075423092833544	0.00595081091278359	0.055671237460054	0.0246573737692656	0.0861595319558092	0.0956473090245121	2340.95181544975	1435.51509376849	1457.70813224821
55	8.59744223109956e-11	1.2189261868606e-13	4.48148229826413e-13	0.990873349706844	0.000144685078594535	4.58563139597e-08	0.864883706207167	2.4414741441517e-06	6.96893484842313e-11	49.8503627578211	72.5602577828213	72.5603886291792	0.000130846357933478	22.7100258713581	29.8845040719862	0.0289546861449708	22.2119661774241	61.6792951915497	0.25975	0.129	0.10675	-0.552338324122541	0.133156929775902	-0.491670732068512	-0.166601788579581	0.2125	0.130166666666667	0.079	-0.240781037624535	0.0435974563480866	-0.67584469644763	-0.0658329974891681	0.00980755131423694	0.00749717305401849	0.00690659607076035	0.0523914840350463	0.0292654766463569	0.0901065171625666	0.365917858069858	0.00914952085444549	0.00752595327942978	0.00603305054258828	0.0585824132151297	0.0240185835660056	0.0699243598301699	0.483484639498663	2291.1810501472	1537.92526792381	1358.66404104184
56	5.47650863707465e-09	1.78117923438679e-12	6.28638260322352e-12	0.95582909618092	3.95441101515607e-05	4.17598056943023e-05	0.675233663704037	2.92874992314373e-07	5.92710694784031e-09	41.3631124146414	66.8797418039831	66.8828096706238	0.00306786664077663	25.5196972559825	16.7896794211865	0.175540898551844	26.2961297759466	51.9668300508398	0.2685	0.124	0.10975	-0.474380898381566	0.100036726629597	-0.30193371069392	0.219422204209234	0.232333333333333	0.126833333333333	0.0793333333333333	-0.213829877066857	0.0503793380720802	-0.701850973350669	0.309505139156178	0.00991226520532771	0.00737151067182246	0.00699120212864725	0.0559223887006339	0.0289271676456221	0.103809091851337	0.0850681787233612	0.00944573389007645	0.00744318614266912	0.00604467094234073	0.0569887537312423	0.0253447199164547	0.0680229354238595	0.13903147296579	2327.04476728092	1499.27867674733	1383.96932891594
57	8.94007941027866e-05	3.04828110816463e-05	1.28536136599657e-05	0.04292923162976	0.00974292116805272	0.000230815958492934	0.197434118112575	0.0187768979851961	0.00128751952669475	21.3417126411623	30.5801471905434	34.6783338919231	4.09818670137975	13.3366212507608	13.5619598899339	1.66125383852341	5.5221750973933	23.6975090636689	0.255	0.1285	0.09775	-0.458307423713186	0.05593510790443	-0.223786371216409	-0.027071024478184	0.223	0.119833333333333	0.084	-0.351367231729001	0.088379205292185	-0.552945158524558	0.258026510282542	0.00974859053959876	0.0074847769467748	0.00664225327086051	0.057201854604535	0.029294270206082	0.113212385086028	0.338380172159795	0.00931014712127096	0.00726381678561108	0.00620413133507112	0.0562384196015593	0.0247145166144933	0.0819855185276278	0.11013443755556	2271.04732909587	1534.10115384939	1280.44361369801
58	3.06011286834408e-07	8.54217406449680e-11	2.82054594374576e-11	0.0251939426213358	3.80924766947369e-06	3.42021068016677e-05	0.385444955813595	2.24837364751688e-05	4.16053260257421e-08	33.1052850808046	58.6292423066625	63.6397482882639	5.01050598160145	30.5344632074593	17.1687255558791	0.753263482503826	17.9664124364544	47.6539347558269	0.25875	0.12475	0.113	-0.50432061157773	0.167293055347906	-0.432500955577826	-0.241824446860773	0.222666666666667	0.130666666666667	0.0871666666666667	-0.255331201753016	0.03332194025878	-0.648795522815388	0.325990180009757	0.00979526377113823	0.00739060412041075	0.00708100065563777	0.0556790143855313	0.0285922533250274	0.0933429114997919	0.259867519863049	0.00930518158411042	0.00753822637447834	0.00630905869010759	0.0564423900567662	0.02313938368641	0.0688312608547636	0.109447778995753	2286.9815666138	1505.13359136582	1410.96782463618
59	7.56909485664919e-11	1.2612533139402e-13	4.16423312752868e-13	0.631786668453847	0.000151655449903943	6.98086091197211e-08	0.0702837382065195	1.35255161109888e-06	2.13722430709652e-11	50.1101465278625	72.4881172623827	72.7177629524813	0.22964569009855	22.6076164246188	29.0700295249299	3.27638128985291	23.3469876854897	64.2400487853483	0.26675	0.11925	0.1	-0.481294699551149	0.185133954093155	-0.371079110886351	0.0760496238525692	0.219666666666667	0.1315	0.0725	-0.267219752613931	0.0719991447818036	-0.720304432002374	0.208176168899492	0.00989172087257371	0.00724851634782059	0.00670988161263877	0.0570462904407432	0.0312937956298534	0.106717713952854	0.107929220265772	0.00926010182741195	0.00755860048028802	0.00579988744262969	0.0563808724599844	0.0262738533189957	0.0678451463666124	0.147107754425952	2319.99781495828	1461.71200195819	1300.33189356579
60	1.90478052947559e-11	3.03931823869924e-14	1.1027816210211e-13	0.792118387736489	0.000149444145974403	4.00707497018571e-08	0.143210662810124	4.26736908063259e-07	2.17883759960386e-11	52.9221519419589	75.4922780060188	75.5617422876603	0.069464281641558	22.6395903457014	30.1460257569488	2.14311689581245	25.5694757852125	64.1983364040519	0.2655	0.12075	0.11525	-0.477528660153142	0.149452377465497	-0.317356989910741	0.0990376871067547	0.217666666666667	0.130666666666667	0.0845	-0.267490317065146	0.0570857219232451	-0.68300842300396	0.192039477552623	0.00987692522123727	0.00728774823846115	0.0071420741638323	0.0569783907820465	0.0284778356987687	0.101621032835388	0.0882428741337532	0.00922965534098111	0.00753822637447834	0.00622087008482786	0.056885436347724	0.0237416366486728	0.0667112230080821	0.118735854099676	2314.92594801054	1473.66662128292	1429.41150164406
61	1.70350417964046e-11	1.68363124882824e-12	4.04969419997718e-12	0.361921025465677	0.00541096399842822	5.45861390115783e-09	0.00440765313283073	4.08458339857595e-05	5.24567030444893e-11	53.1496468854384	66.9993195290808	67.8305359446604	0.831216415579547	14.680889059222	34.0186573527444	8.1077446895506	16.8316744995955	62.2954926906358	0.26625	0.11775	0.1125	-0.47370116432496	0.118695962007992	-0.282835118406917	0.0651247493325566	0.2155	0.137166666666667	0.0875	-0.244444353290632	0.0700790867611227	-0.513961846183749	0.193906155615763	0.00988581475735351	0.00720891482655248	0.00706730842854704	0.0578254124320993	0.0286078788221636	0.106550138895673	0.0813728725309187	0.00919631236314536	0.00769451680780307	0.00631995616463924	0.0563119382986598	0.0234141122592353	0.077514848615606	0.0965882746337735	2317.97290799571	1449.67169037635	1406.84191539756
62	3.84542053700461e-12	6.10224539460714e-12	1.63090131738342e-11	0.453241546092975	0.0706197296455821	1.850042641253e-08	0.131916280101927	1.79537603869406e-07	2.70488399944015e-11	56.1799481745984	64.2621416340771	64.8246744072203	0.562532773143175	8.64472623262191	31.6459053076705	2.26980757886304	27.2417712462275	63.7303804325729	0.2685	0.1195	0.10975	-0.431215792868153	0.121858012762053	-0.428149284549562	0.14321538877134	0.219333333333333	0.129666666666667	0.0788333333333333	-0.29091387359485	0.0819301018308202	-0.657591812656693	0.267595849852282	0.00991226520532771	0.00725508050241679	0.00699120212864725	0.0587923369819868	0.0291858639190954	0.0973606004424143	0.100779650378208	0.00925504938293964	0.00751364349236616	0.00602722848297934	0.0562038334537366	0.0252658364903209	0.0719453023157241	0.13096155000137	2327.04476728092	1463.71036422143	1383.96932891594
63	8.76606801519169e-16	2.12715724746173e-15	1.00013001735532e-15	0.0342125603402765	0.0148367069993397	2.33671986705517e-10	0.31709048730355	8.90136936730501e-10	1.04361630908395e-14	73.2094682613388	81.0899502393404	85.5740000251208	4.48404978578037	12.364531763782	40.16266206404	1.00090969945268	37.5518775859136	80.5910367886039	0.269	0.12125	0.113	-0.463459795824183	0.12534363502991	-0.489092722592577	0.102303439470469	0.213833333333333	0.128	0.0766666666666667	-0.31191695908127	0.0847106822625939	-0.677308807095192	0.464617869734346	0.00991809882700163	0.00730074442674117	0.00708100065563777	0.0569914784437192	0.0287656258352089	0.0905739954236752	0.0990274918547769	0.00917040716807376	0.00747234353860819	0.00595081091278359	0.0568388706181843	0.0253829117530379	0.0714872203721151	0.136588220361443	2329.04671516862	1477.63261138308	1410.96782463618
64	9.54420631765861e-11	5.44141891799664e-14	1.95861367633692e-13	0.791901367089646	5.79122946643808e-05	8.16164230259042e-08	0.133898508185809	1.3820672318014e-06	1.00661339471886e-12	49.6373031306612	74.2635766326384	74.3331894407384	0.0696128080999188	24.6958863100772	28.7673275019406	2.24671355200098	23.3054653930476	68.0907680211681	0.26525	0.121	0.109	-0.571576894031275	0.150933341917571	-0.317616193038145	0.0209515851302424	0.2185	0.131166666666667	0.0803333333333333	-0.296346659662219	0.0522517627204068	-0.604564423021815	0.0498719896150809	0.00987395393108133	0.00729425137019048	0.00697020744999372	0.052630067829473	0.0294124894406948	0.10461296282595	0.0788606338681375	0.00924237987711479	0.0075504629564378	0.00607934401529249	0.0558163157608572	0.0243614680664046	0.0756555680919782	0.0909800791020627	2313.90773173348	1475.65079159864	1377.67789977068
65	1.42658549564571e-09	5.14517676335905e-10	1.63097007137581e-09	0.868175572675507	0.0303024517841033	1.53051621319932e-06	0.322612627766727	7.32596817850308e-07	1.70922265779843e-10	44.1150690260765	54.7756066803558	54.8031548245999	0.027548144244065	10.6880857985234	23.1092626741556	0.978325238804246	24.5274239041746	59.729745180761	0.26575	0.121	0.11075	-0.517966102416658	0.154557066860306	-0.496289556469667	0.10039022399295	0.223666666666667	0.127666666666667	0.0811666666666667	-0.346287041263929	0.124495303441135	-0.726553862398335	0.0836258873326217	0.00987989245323266	0.00729425137019048	0.00701903498894884	0.0551200399736727	0.0292044544445433	0.0910839593938574	0.10322012593086	0.00932005236747684	0.00746403378506667	0.00610802532993766	0.0543795816216	0.0258049550501901	0.0643419555535357	0.157550941553728	2315.94288230027	1475.65079159864	1392.32210245746
66	3.27639203898143e-07	1.38069008328851e-08	9.0586940253319e-09	0.0664049640141549	0.0011977036487173	2.94001889712547e-06	0.33636192472023	0.000373967250081742	1.37728138866464e-06	32.9646837707405	47.6614702255793	51.0311921209614	3.3697218953821	18.0665083502208	21.8553099326509	0.924248489603087	12.6579739693007	39.7957948217129	0.2605	0.12575	0.1035	-0.488664294012184	0.127897036635369	-0.442962446010638	0.00643037890136475	0.219833333333333	0.132333333333333	0.0825	-0.289598962245816	0.0496701664292975	-0.679412834900247	0.333901469545796	0.00981672343654005	0.00741592655932937	0.00681300840611333	0.0558977026708102	0.0297718886505259	0.0966333543906527	0.087853384638369	0.00926262476586529	0.00757887397813814	0.006153519960474	0.0555324908315436	0.0240333091926942	0.0674448371647998	0.119135942719109	2294.31700796278	1512.90810733732	1330.82358940846
67	1.11111216201285e-08	1.81788173691118e-10	5.48249990205987e-10	0.672883368398887	0.00170920135470344	1.15870306244744e-05	0.0982441046915139	2.35562134305494e-06	5.53096894495101e-10	39.914133664759	57.0106421465389	57.1888899805781	0.178247834039212	17.2747563158191	19.2301265606802	2.73381900572076	22.2807015392546	57.1696648224577	0.2595	0.115	0.10775	-0.497345534984635	0.144621277218894	-0.435092999231694	0.129386277826068	0.221333333333333	0.126	0.0798333333333333	-0.25895582759216	0.0857405431168719	-0.718339160198586	0.0526510178648658	0.00980448565552955	0.00713533156049802	0.00693498491403398	0.0583980348959024	0.0292174934220809	0.0998467499655105	0.102915906407663	0.00928523301918453	0.00742223313918299	0.00606204258408474	0.0577070210646303	0.0252773032134886	0.0662466245666871	0.142917942702485	2290.13313158092	1427.37207355338	1367.14063143701
68	2.66016743720872e-08	9.82411469955396e-10	4.43658084371366e-11	0.00232197655153487	6.24065291212776e-05	4.76402629673076e-06	0.0623530268844798	1.86270961560581e-05	1.89938890658197e-07	38.1243910631019	53.3828231545194	62.6586515007803	9.27582834626082	24.5342604376783	20.9298904383795	3.47366470744237	18.324754583613	44.2644019541304	0.26525	0.1165	0.105	-0.457960003749015	0.160720683771761	-0.346008323397147	-0.03872649448859	0.225166666666667	0.129	0.0798333333333333	-0.282774841337384	0.110861686389002	-0.692511350835523	0.550505080517998	0.00987395393108133	0.00717562678864397	0.0068564572122016	0.0589543707912894	0.030144041876775	0.107047825775534	0.269562493381033	0.00934221375924391	0.00749717305401849	0.00606204258408474	0.0557137323509351	0.0259203444299279	0.0681816852639591	0.145336551182917	2313.90773173348	1439.57195762891	1343.72885743841
69	9.38963255138204e-10	4.6447656278205e-11	6.74218440539589e-11	0.177517464210249	0.00213168003605733	2.27365523082296e-07	0.932487540301007	7.65509244549946e-06	2.77656869264051e-10	44.969979449219	59.9327908462001	61.7510765959596	1.81828574975953	16.7810971467406	26.7852554344972	0.0071767229192119	20.0221342708855	58.6732129384323	0.26125	0.13125	0.11075	-0.489629102516831	0.129158387624928	-0.518426646873675	0.114062181750579	0.216333333333333	0.130666666666667	0.0838333333333333	-0.227607352490956	0.0562778863603494	-0.573986484078803	0.32674844944775	0.00982585835926043	0.00755249884935011	0.00701903498894884	0.054481556359272	0.0286945100285997	0.0855018589475969	0.0977127167559635	0.00920918105039317	0.00753822637447834	0.00619853722338042	0.0581840537667163	0.0237500449158559	0.0766964664504568	0.110116929046889	2297.44128593346	1555.02406350136	1392.32210245746
70	1.58642513022596e-07	5.32951760385847e-10	1.43030024648965e-09	0.531729129442	0.000374227336328365	1.04261426122186e-06	0.0570286667922095	0.000769539826649333	2.5508169395314e-07	34.4570608358554	54.6998720198972	55.0909579748768	0.391085954979644	20.6338971390214	23.8477915556068	3.62175550949632	11.3132976121542	43.6028325052168	0.26325	0.11975	0.10175	-0.524190826691879	0.192948471086966	-0.322917300449408	0.128981953185675	0.220666666666667	0.132666666666667	0.082	-0.339599958736111	0.0767518997527892	-0.632295388506179	0.289012893919147	0.00985003707430498	0.00726163441776083	0.00676175490643571	0.0554466128734196	0.0308463020853419	0.108840200345621	0.101499611963051	0.00927520669171483	0.0075869553878443	0.00613651598337421	0.0538685859806458	0.0247031029350859	0.0719763845433354	0.11520505389993	2305.71575700305	1465.70635050334	1315.6447598341
71	6.35646976145405e-07	4.97378707187246e-10	9.36361736029752e-10	0.279361409173641	6.58107428898667e-05	1.3345275673409e-06	0.73538504287423	0.00199196190588748	7.52935154931412e-08	31.5993276929585	54.8484881140794	56.0186819833798	1.17019386930042	24.4193542904213	23.3727930514724	0.114224395923884	9.55692794176775	46.3331453930102	0.269	0.133	0.107	-0.461947057830774	0.14660768416032	-0.139208862877492	-0.344691471453044	0.2265	0.130666666666667	0.0883333333333333	-0.273543974853722	0.112099116476263	-0.639018862616207	-0.0510486341839464	0.00991809882700163	0.00759502088022709	0.00691371099337034	0.0542501017260794	0.0299017830834417	0.110137923707002	0.19367213939989	0.00936176780037692	0.00753822637447834	0.00634707968187117	0.0553738681712958	0.0245862562401856	0.0692231328713352	0.289969833125249	2329.04671516862	1568.20020823966	1360.787107888
72	3.06579798469554e-13	1.19278494577602e-16	4.64552552368389e-16	0.796153692290941	3.35120119161286e-05	3.34450995869907e-08	0.00142806992944101	1.1146220643436e-07	3.47274768267297e-14	61.3230207132219	87.1327732480822	87.1995066614218	0.0667334133395343	25.8764859481998	30.4966066691741	10.1691901015247	28.1639359225501	78.029119995245	0.26275	0.1155	0.1105	-0.497472992153397	0.159160473051413	-0.138123973638235	0.124458398432207	0.214833333333333	0.137166666666667	0.079	-0.366524280527854	0.0515040825130016	-0.646241345117477	0.172705105351129	0.00984401701977108	0.00714880603414703	0.00701209381924293	0.0578346249780417	0.0291164460248179	0.117164731822023	0.0813276514427935	0.00918597720439752	0.00769451680780307	0.00603305054258828	0.0528928597285028	0.0243434370669118	0.0708279964814105	0.0974722726000888	2303.65488902019	1431.44847796994	1390.23772938244
73	2.71036932400663e-09	4.2014998440115e-12	6.80205716223328e-12	0.198061224274883	8.32533893334316e-05	5.41782858067938e-06	0.0885683555374869	9.58483159008817e-07	2.56303589250986e-09	42.8025661288411	65.0561773142435	66.7127905113812	1.65661319713763	23.91022438254	20.6835917243934	2.90020377410929	24.0097657470687	51.3127807428325	0.27275	0.119	0.1085	-0.53785540576716	0.150896937026836	-0.399766769732525	0.0185582105827848	0.2325	0.1305	0.0795	-0.247430157348947	0.0986032952270113	-0.678706152767399	0.226465461082323	0.00996134192347889	0.00724194192612939	0.00695615332166545	0.0538728389193317	0.0299174225725723	0.100245197188506	0.0876020461920888	0.00944809548290697	0.00753413940860628	0.00605046932803934	0.055223038842691	0.0262014473520306	0.0693185159964256	0.148931873023701	2343.89963430169	1459.71125940836	1373.47075143181
74	4.28024840662267e-11	2.29208278020792e-13	2.15789765288798e-13	0.0885379749580643	0.000135453647958659	4.47859725594994e-08	0.1250828382095	1.00810776195221e-06	3.59549117047902e-10	51.2723441614362	71.2250492132371	74.1258060218606	2.90075680862356	22.8534618604244	29.9302972705973	2.35249288831164	23.9125812001403	58.1097065034801	0.26675	0.12125	0.1115	-0.559411175858491	0.116302517377159	-0.408264359682033	-0.212258058231693	0.219	0.131666666666667	0.0821666666666667	-0.254392906000814	0.0987820877867105	-0.630258831167958	0.135574045466801	0.00989172087257371	0.00730074442674117	0.00703979078717284	0.0530002539060276	0.0287573790647508	0.0971967261131994	0.348644797059291	0.00924998816975299	0.00756266320254547	0.00614219146850663	0.0567940873570064	0.0249709356886044	0.0723708196982404	0.12912088164686	2319.99781495828	1477.63261138308	1398.56001083549
75	1.5322329323017e-12	1.36852057719978e-12	4.85310342670222e-12	0.969530040753049	0.052085752519045	2.39746140398817e-07	0.32987009357944	3.80729514101679e-09	8.06023417408213e-11	58.0519484538017	67.4391609717386	67.4406200373596	0.00145906562102027	9.38867158355788	26.6828003328665	0.949407756645087	34.719850646331	61.3635160471188	0.26525	0.12175	0.11425	-0.450368728173121	0.124439001084448	-0.388909796350678	0.133434872356825	0.220166666666667	0.128333333333333	0.079	-0.309851257014161	0.0720576112572833	-0.638350459781435	0.161425415521906	0.00987395393108133	0.00731370042160112	0.00711503904699898	0.0578695599391478	0.0283595598985576	0.0970361393839627	0.0926154757304297	0.0092676640841458	0.00748063663110619	0.00603305054258828	0.0558439969371113	0.0250961179784738	0.0741013475373996	0.115938551882905	2313.90773173348	1481.58921605704	1421.23903223109
76	1.9303353644343e-10	1.69945440361536e-12	1.80972820174472e-12	0.107917632154415	0.000268209621747551	8.188694209209e-08	0.200056858304937	3.77900984091449e-06	1.27544300690041e-11	48.2003714711173	66.9794603797818	69.5639141384599	2.58445375867814	21.3635426673427	28.7609189017821	1.64195928480422	21.3737960667986	62.6918536061308	0.27325	0.1155	0.11075	-0.453431498409627	0.0992255886321423	-0.355049640587507	-0.214797136768838	0.226	0.124	0.083	-0.167365569724546	0.0738072080203499	-0.659932448372088	0.13690567899096	0.00996704016721351	0.00714880603414703	0.00701903498894884	0.0583781187944198	0.0290522469594908	0.103885633795267	0.304356965844185	0.00935445096606093	0.00737151067182246	0.00617045681199004	0.0598688498791386	0.0247927824125466	0.0714914631088683	0.140653039531416	2345.8585439065	1431.44847796994	1392.32210245746
77	7.42939090326836e-09	2.73287919245251e-12	8.60360405000952e-12	0.627524182050128	4.05171606163604e-05	9.88881021557555e-06	0.598853293099335	9.45206938006006e-07	4.41949238269209e-10	40.7386397975824	65.9704721100206	66.205905242161	0.235433132140315	25.4672654445785	19.5327802188895	0.276728866388112	24.0366220671995	57.659491415441	0.25875	0.12575	0.10775	-0.546677705519451	0.154874831350382	-0.372690035335058	-0.048007749980715	0.220333333333333	0.129333333333333	0.0788333333333333	-0.239662923326573	0.0807523812396812	-0.673066414443966	0.0649441499752159	0.00979526377113823	0.00741592655932937	0.00693498491403398	0.0535034798210214	0.0292774544079871	0.0994987901611618	0.294135443292142	0.00927018046753827	0.00750541649407185	0.00602722848297934	0.0575531827663441	0.0253025897800819	0.0705149508498506	0.131029525788557	2286.9815666138	1512.90810733732	1367.14063143701
78	4.26659381205455e-07	1.32851872472907e-08	4.22658019622194e-10	0.00155552326991443	4.30576489026016e-05	6.9296887923704e-06	0.853635822136633	0.00020219536572634	2.81534091684539e-07	32.4208372082976	47.7452384949174	57.7568976337752	10.0116591388578	25.3360604254776	20.2125481357052	0.0340333847098009	13.8105712335573	43.381206130576	0.26225	0.12675	0.108	-0.541220602877325	0.17165849642935	-0.433859571542335	-0.588606514543183	0.223	0.1255	0.0856666666666667	-0.333013525427623	0.0710454884869446	-0.596930541243124	0.300083957336878	0.00983798056924491	0.00744109559822013	0.00694205272581706	0.0531190738849636	0.0295855628528684	0.0947177699882158	0.216651643015203	0.00931014712127096	0.00740961039212465	0.00625967540792258	0.0554054037246701	0.0241400192798679	0.0755584519310283	0.109781785715275	2301.58885874378	1520.64623847712	1369.25326476541
79	0.000145111818075414	3.8438695479096e-07	8.57964258404115e-07	0.482296712545982	0.000390539667597324	0.00076187204957474	0.222666592362264	0.00199328989499341	0.000131297289972356	20.3284276453232	40.3750371521237	40.8687027348642	0.493665582740505	20.540275089541	11.3318928114131	1.48710234386635	9.55570457295744	29.2311195401265	0.2555	0.12125	0.105	-0.483535777967931	0.142925603751769	-0.293085039852425	0.277312582461988	0.226166666666667	0.1295	0.0865	-0.288696109588421	0.058827054671788	-0.642915604048827	0.246282850890123	0.0097548682065348	0.00730074442674117	0.0068564572122016	0.0578851366522522	0.0294048246515636	0.108212992214798	0.0936539981419608	0.00935689203165366	0.00750953204505899	0.00628718055408462	0.0552809845504381	0.0239659436135841	0.0699622722714613	0.112507807860573	2273.18893964716	1477.63261138308	1343.72885743841
80	5.14146366748459e-07	2.21670442401157e-12	7.59656168863795e-12	0.807610041421676	6.05922840178098e-07	0.00397363524652271	0.457079943682195	8.60298749721034e-07	0.0462476257107475	32.036548213182	66.4152047546413	66.4745020620612	0.0592973074199108	34.4379538488793	8.29582371713332	0.553035727590213	24.217880304629	14.2906018565653	0.26	0.1265	0.10825	-0.437523025130914	0.13863597811397	-0.105424530235022	0.0507736355926587	0.234666666666667	0.1215	0.0791666666666667	-0.257640969232644	0.108748922188859	-0.77475000832783	-0.0835729769666227	0.00981061282805672	0.00743481763438945	0.00694910884983848	0.0578581818231265	0.029105609426549	0.114278153985478	0.0746552862964373	0.0094786092401615	0.00730722743497102	0.00603886468809646	0.0568656075331055	0.0265447685879951	0.0609966732520473	0.370657896992113	2292.22766852568	1518.71510326381	1371.36330300787
81	2.79074505759916e-07	7.14523683783017e-08	7.06319406891408e-08	0.121236726422302	0.0104258752884808	0.00101716022684681	0.084440839659636	2.35562134305606e-06	1.2405201161586e-06	33.2949682789185	44.0743796191819	46.4756504452998	2.40127082611798	13.1806821663813	10.796066001798	2.97728440008086	22.2807015392536	40.0331752243996	0.256	0.11725	0.10775	-0.466952881735968	0.0956278983289539	-0.228257051947667	0.237160428419064	0.227333333333333	0.128833333333333	0.0798333333333333	-0.345583329175822	0.0624245016664075	-0.578684987242711	0.0893057942478429	0.00976112902383274	0.0071956311261523	0.00693498491403398	0.0596064373581652	0.0284146263122657	0.112688076895185	0.0835589878404099	0.00937392018497392	0.00749304515137858	0.00606204258408474	0.0536098094097047	0.0251924670756316	0.0788658740333384	0.0930347311262707	2275.32529311819	1445.63904798367	1367.14063143701
82	1.57421261278771e-12	4.10063857484572e-17	1.66162349294756e-16	0.924619579581679	2.5617542049779e-06	6.36202759089132e-09	0.455203563754133	1.06590002088874e-07	6.58228849035806e-14	57.9969738691216	89.3672302756386	89.3761825252986	0.00895224966006936	31.3792086561771	33.7206942754328	0.557662572224217	28.2504472132387	76.6643261379053	0.273	0.12475	0.10725	-0.566892993148086	0.179178898116378	-0.458127626203921	0.196220774648997	0.222	0.129833333333333	0.0761666666666667	-0.248304446540947	0.0577900044136451	-0.696631737907444	0.246934370044831	0.0099641930215791	0.00739060412041075	0.00692081408389157	0.0511516668470544	0.0303623594652483	0.0940957700926051	0.104776531182055	0.00929522461268689	0.00751775084272624	0.00593298010313787	0.0569364346482393	0.0254233497883727	0.069177201490662	0.135191057192297	2344.8797189191	1505.13359136582	1362.90755832822
83	1.3226174020379e-10	7.46296946217525e-11	2.94422218158366e-11	0.0314455545907188	0.00566881534170357	4.85101603923732e-08	0.433638080211268	3.42503461211996e-06	7.28585753048364e-12	48.9717949866172	58.9183762494395	63.546848374659	4.62847212521956	14.5750533880419	29.7754280433765	0.613059751213768	21.5623863781375	66.5645885153785	0.2725	0.12025	0.1105	-0.496479070911818	0.113696745129522	-0.567267736207782	-0.136201779531158	0.2245	0.1255	0.0826666666666667	-0.296060716848814	0.0510826852708478	-0.678703548221337	0.301585923542365	0.00995848686951814	0.00727471164134582	0.00701209381924293	0.0554375339982159	0.0292157003875543	0.0855459715792271	0.447711903015405	0.00933238563877723	0.00740961039212465	0.006159173008653	0.0562897237208707	0.0243184615308732	0.0693411500962953	0.121074813730353	2342.91828933312	1469.69121225258	1390.23772938244
84	6.724283164263e-11	8.57012824593544e-11	1.00765503708468e-10	0.133064663675289	0.0324248891763212	1.22971478551335e-06	0.0699829896212955	8.79464654412678e-08	3.73453557962934e-10	50.3514663383976	58.6222469715576	60.87862841674	2.25638144518234	10.5271620783424	23.5301513101294	3.28341921612082	28.6226709943503	55.4646746287598	0.2695	0.117	0.116	-0.452931054005249	0.117881996471718	-0.428979439756413	0.1056051497889	0.226833333333333	0.129166666666667	0.0835	-0.311702933826365	0.091280436191743	-0.660033808581126	0.35363177963709	0.00992391641734901	0.00718897354775598	0.00716223769672665	0.0584715446067386	0.0282825944606715	0.0955310835257916	0.0938844817490195	0.00936663509685468	0.00750129683265035	0.00618732708916008	0.0546081866863381	0.0250622581909801	0.0697519673179608	0.130155101171941	2331.04357759289	1443.61910591001	1435.51509376849
85	1.52080501392833e-08	1.05216852197479e-09	2.98779531807462e-10	0.0215908044840797	0.000704234246890142	1.39649009940392e-06	0.285589073786277	2.21658169385148e-05	3.24628779476373e-08	39.2708946101993	53.2349457785385	58.5134083683988	5.27846258986028	19.2425137581995	23.2854978335017	1.14029939006286	17.9935204673511	48.205273830391	0.2645	0.1195	0.10325	-0.533343523894295	0.104546592934308	-0.473188641600738	0.102753254357232	0.222333333333333	0.126666666666667	0.0785	-0.301665950752042	0.0963259117113432	-0.681527719053773	0.510786583587386	0.0098650156749563	0.00725508050241679	0.00680572389161097	0.0549304244346236	0.0297634109319623	0.0970630013137185	0.089544739640535	0.00930020741919938	0.0074390039992839	0.00601556052951361	0.0561641931535002	0.0257605553797172	0.0705779993367736	0.139979036767479	2310.84538325282	1463.71036422143	1328.66331460691
86	8.24305308759675e-10	3.85740447222095e-14	1.31245968853578e-13	0.654684179945689	5.00233715407655e-06	3.14590510609649e-05	0.113656306253029	4.89122601795574e-08	9.97955076176816e-11	45.2361048639432	74.9895378106412	75.1895832391383	0.200045428497106	29.9534783751951	17.327563493478	2.5026306468917	29.7594248114065	60.8996423687393	0.2605	0.119	0.113	-0.4838712600509	0.135394447262323	-0.163385033485684	0.0770599246708073	0.224166666666667	0.129666666666667	0.0803333333333333	-0.214461140714389	0.0988171223588683	-0.67999562741136	-0.0431122470106886	0.00981672343654005	0.00724194192612939	0.00708100065563777	0.05779963577305	0.0283868474890247	0.112478944637881	0.076372628652751	0.00932745875651768	0.00751364349236616	0.00607934401529249	0.057522267699289	0.0255799325080781	0.0690499808103748	0.313482898016231	2294.31700796278	1459.71125940836	1410.96782463618
87	1.55470575766795e-11	1.01776941218668e-16	7.63125882064957e-17	0.0593088864330985	1.30088914789868e-07	2.60631588387794e-08	0.0168424894453508	1.64238444840653e-06	2.24610126384801e-11	53.3358213227402	87.4650024394432	91.0216085192842	3.556606079841	37.685787196544	30.9805172444612	5.71271313730995	22.9736351703505	64.1325641836081	0.266	0.12	0.1105	-0.537909252540976	0.13386655240522	-0.321270333509044	-0.0275382770204844	0.2175	0.136333333333333	0.0818333333333333	-0.20749322561824	0.0968462477706258	-0.746030581180515	0.28892214869924	0.00988285563072278	0.00726817812155173	0.00701209381924293	0.054414077700256	0.0290556658881835	0.104079136614043	0.302289373991417	0.00922710381009996	0.00767481134245976	0.00613083297774005	0.0571357711072708	0.0249099512625714	0.0598080818931566	0.17540283632616	2316.9585353726	1467.69996509084	1390.23772938244
88	2.65203340067123e-10	2.16229720143504e-10	4.70865145979683e-10	0.347438036228555	0.040952231365444	2.74580369891063e-05	0.183627208432809	1.28447904072615e-08	6.41169772451444e-10	47.5520979086577	56.6383579152789	57.5211501921185	0.882792276839609	9.96905228346077	17.5861534281339	1.76802081588903	32.354673592964	56.8468358543898	0.26025	0.121	0.1145	-0.507781908020002	0.123402865796234	-0.404532898545684	0.0628456056169501	0.223666666666667	0.13	0.0803333333333333	-0.289242689049334	0.0940535238023496	-0.457393366486794	0.188367783670508	0.00981367020086806	0.00729425137019048	0.00712181403278398	0.0562578012879945	0.0280274720654156	0.096181848226011	0.0842665935838906	0.00932005236747684	0.00752185410285073	0.00607934401529249	0.0555170494318645	0.0254709106260299	0.0875945639913447	0.100752210641169	2293.27298752771	1475.65079159864	1423.28584351369
89	6.24135087206016e-08	3.58379385023967e-11	1.03864798185844e-10	0.568152575566082	6.52252115226051e-05	1.71188390133837e-05	0.00922192105178732	9.9115583557818e-05	9.48941169211589e-08	36.3741205522165	60.4870288001584	60.8128122204798	0.325783420321386	24.4386916682633	18.4856499922644	6.77933559472694	15.1534776592298	45.8168548798244	0.2705	0.1145	0.108	-0.499538235896306	0.121047916352267	-0.211567266813031	0.0249154293393462	0.2325	0.132	0.0846666666666667	-0.277727517613205	0.0407547465456283	-0.642095118928283	0.176840398251653	0.00993550361662951	0.00712181403278398	0.00694205272581706	0.0570326127135284	0.0295654896729344	0.115025683634759	0.0769266411813114	0.00944809548290697	0.00757077660013585	0.00622643520473718	0.0540848287904893	0.0242723405093688	0.0701074438204458	0.102531388803985	2335.02206986695	1423.28584351369	1369.25326476541
90	2.02720768395049e-13	5.22288757326511e-14	1.48644477564401e-13	0.448962231050581	0.0125108295818556	3.96932949666876e-08	0.00232334917812436	4.54049152939698e-08	1.81964274258899e-13	62.1635097942963	74.3500872698169	74.9233577564955	0.573270486678666	12.7598479621993	30.1643807191849	9.2747458933236	29.9036846298077	74.4906773822426	0.273	0.11225	0.11075	-0.477880041092158	0.115088222298187	-0.356485929757206	0.140338232309904	0.224666666666667	0.132666666666667	0.0783333333333333	-0.289853102869827	0.0834368119736148	-0.631124713199348	0.272082095564567	0.0099641930215791	0.00706044571516901	0.00701903498894884	0.0582849496317902	0.0292229084784731	0.105404654378296	0.0923980093878187	0.00933484587186653	0.0075869553878443	0.00600971458938226	0.0547292094042928	0.0256974064809037	0.0738059079469551	0.125443816326254	2344.8797189191	1404.77520733093	1392.32210245746
91	5.84644368173427e-08	1.78657673183648e-08	8.19297775911711e-09	0.0415799917941379	0.00526142390758203	4.89382602013825e-07	0.0909345648897193	0.000441792501568609	3.36344102323059e-09	36.5083427667596	47.10068303554	51.2529023870993	4.15221935155932	14.7445596203397	25.3052198166515	2.85775086692047	12.3465908794224	53.2139720165441	0.258	0.117	0.0975	-0.5610351771266	0.146454497294132	-0.474042525084301	0.12616650136406	0.2145	0.128333333333333	0.0773333333333333	-0.34005566276433	0.0973286825732553	-0.546554970112081	0.476162078131618	0.00978600444213422	0.00718897354775598	0.00663467289639972	0.0549827220745451	0.0308665721786102	0.101121643086447	0.105091895901194	0.00918079618057468	0.00748063663110619	0.00597446998404374	0.055777077132422	0.0255374582474196	0.0830623406698126	0.112725166850991	2283.81827056865	1443.61910591001	1278.21971685967
92	1.12080067355757e-09	4.583136247587e-12	1.03433415860955e-11	0.333015206104326	0.000288999531405277	3.82832106133361e-10	0.085898218931586	0.0190599330598174	3.36761938811864e-08	44.6081960193187	64.8712572316981	65.8083942903795	0.937137058681401	21.2001982710608	39.1985108661975	2.94961124370548	5.49600835049478	48.1237832711852	0.27425	0.12275	0.0995	-0.472734745277127	0.0998598221480364	-0.324528519589459	0.102561592005469	0.219333333333333	0.1345	0.0856666666666667	-0.242933306549928	0.0654332067699519	-0.696237571146547	0.274744880437996	0.00997838929268839	0.00733949268181481	0.00669494482001693	0.0555954001567267	0.0309480112274015	0.108569766433491	0.0869404664013639	0.00925504938293964	0.00763111996996496	0.00625967540792258	0.0563735967259778	0.0238231480778802	0.063968525431524	0.130150128258683	2349.76126192268	1489.4744017395	1295.93188060419
93	3.56339156543146e-10	8.34109622930988e-12	1.53502095390827e-11	0.243728963557623	0.00123046283115093	2.09991627359527e-08	0.00533300731419194	0.000268830440615901	7.32503097518419e-10	46.9490719323767	63.5967316730384	64.9556273416565	1.35889566861806	18.0065554092798	31.3999008579758	7.76290648998202	13.2759652315171	56.5557381863334	0.27775	0.11175	0.10625	-0.444243198777376	0.123662127248784	-0.368321066239397	0.0981680193359929	0.228166666666667	0.130333333333333	0.0845	-0.164907308112935	0.13626750232579	-0.576266883789427	0.2419210221671	0.0100176167361572	0.00704668692708312	0.00689233058264258	0.0592236461707692	0.0303048688988593	0.107199790395926	0.0983692086074521	0.00938601982357318	0.00753004837913236	0.00622087008482786	0.0579275527746537	0.0256292907244252	0.0762994808777639	0.144246327042973	2363.26280947153	1400.63425995314	1354.41003653225
94	4.99512249577768e-09	1.79571595191165e-09	3.98269377166915e-09	0.383099329134792	0.0234829151605855	3.25535360538955e-07	0.0557697483195091	6.06773007547815e-05	2.06271635478056e-08	41.5514625912983	52.0815464432198	52.8422791245575	0.760732681337686	11.2908165332592	26.0919681919258	3.65892072747465	16.0813930844997	49.2112069613066	0.26775	0.11825	0.09675	-0.407801029077523	0.142500330472626	-0.235193707379921	-0.344239398167071	0.223	0.131166666666667	0.074	-0.264981562243666	0.101420899737681	-0.58791631763645	-0.0769584465457756	0.00990348465208722	0.0072221567778789	0.00661185125653317	0.0601278112367773	0.0315492946608809	0.118489070920942	0.226973139407151	0.00931014712127096	0.0075504629564378	0.00585483898752006	0.0560107856093907	0.0267423893276691	0.080436154107181	0.311223499536214	2324.03229710014	1453.69470670887	1271.53095356916
95	1.55620893321004e-12	1.85139026143388e-13	6.6931128371377e-13	0.878143704832962	0.00839029596488929	1.44603755666857e-08	0.0510988678693488	1.24012246084187e-07	1.35696260406934e-11	58.0203689909977	71.6766738547776	71.7001817422388	0.0235078874611645	13.6798127512411	32.1244794382437	3.80502975726904	27.9574551902706	65.2220466892888	0.2585	0.118	0.11675	-0.459072261344661	0.12788448654212	-0.328570594623891	0.0956447016861024	0.209666666666667	0.131166666666667	0.0845	-0.266718789897967	0.076603441681517	-0.624052536895757	0.125975444613764	0.00979218149388606	0.00721554100646708	0.00718230544503315	0.0593994285987211	0.0276631825017116	0.10148430418989	0.086429633196702	0.00910465403737824	0.0075504629564378	0.00622087008482786	0.0580708280958069	0.0236629138877788	0.0720195316860226	0.11324996060233	2285.92843914551	1451.68439958879	1441.59674395688
96	1.04377084658237e-05	2.95931981020507e-08	8.50262185000067e-08	0.804849735994624	0.000445912496070368	0.000117322865008479	0.893854867074968	0.000442304103470418	0.000338378709102126	25.8128718058979	46.0009083255391	46.0619546653979	0.0610463398588763	20.2490828595	14.8352360881854	0.0178030431661682	12.3444303004235	26.9633594395634	0.25825	0.12975	0.10175	-0.485213466826861	0.118907228961486	-0.394039986921928	0.143832883013599	0.224666666666667	0.130666666666667	0.0811666666666667	-0.222206124993679	0.0889572948896614	-0.7014378174556	0.186345723714882	0.00978909505219816	0.00751569767924462	0.00676175490643571	0.0553793071028409	0.0298157255975441	0.0994006201555087	0.0922146232098774	0.00933484587186653	0.00753822637447834	0.00610802532993766	0.0570008839924364	0.0252953581582479	0.0662341789850631	0.151993508509754	2284.87400740466	1543.6447605734	1315.6447598341
97	1.0901665393503e-09	1.02779992453751e-12	3.46694875507623e-12	0.73061239847452	0.00010057484405252	2.60228040923657e-07	0.188538123263748	4.80366087924973e-06	2.69872290600518e-11	44.6648372887394	68.0465903077602	68.1651403854776	0.118550077717373	23.5003030967382	26.5244174492491	1.72900417745404	20.9140192711293	63.7353160641125	0.266	0.11625	0.111	-0.595763783737637	0.150037730234152	-0.496262886503293	0.16586138179832	0.221	0.125	0.0835	-0.306185234289995	0.0801390658618093	-0.744502240480213	0.140098944834906	0.00988285563072278	0.00716893754909271	0.00702596485125321	0.0524137474837214	0.0291389953167287	0.0929441118580827	0.0991030554506785	0.00928022420422267	0.00739694919738634	0.00618732708916008	0.0566456442762862	0.0245372392129644	0.0620945517224084	0.139735302263133	2316.9585353726	1437.54474241106	1394.40393705843
98	1.52204517747947e-10	5.23156881943758e-12	1.60900161678071e-11	0.607281276715924	0.00280104153646085	1.23260740930633e-05	0.883238170513322	1.2923241089689e-08	1.73631294795135e-10	48.6852691488602	64.5897422828384	64.8538952241397	0.26415294130129	16.1686260752795	19.1121031405564	0.0215694799580888	32.3428415906019	59.6955268383119	0.26325	0.127	0.10625	-0.491519494702706	0.118559986595156	-0.351554701643803	0.108924243997939	0.225	0.128	0.0733333333333333	-0.236111475587005	0.11437035933426	-0.591600947240106	0.178511252470155	0.00985003707430498	0.00744736407165702	0.00689233058264258	0.0551369781886205	0.0293816307815052	0.101115230939324	0.0858325241749698	0.00933975993041464	0.00747234353860819	0.00583050385175762	0.0572490473019861	0.0272131808798261	0.0815352732739706	0.141587454935153	2305.71575700305	1522.57511501569	1354.41003653225
99	5.05031124477223e-10	6.35494443358949e-11	2.10536353884979e-10	0.906801482243005	0.0110863724894785	6.88349312751714e-07	0.0886679811655191	1.15644928247882e-06	2.41758413083191e-09	46.2369305008397	59.2623124913589	59.2760187923814	0.0137063010224665	13.0390882915417	24.6474736649707	2.89839167525861	23.6483515931695	51.4390797488201	0.26575	0.115	0.1075	-0.451923495004697	0.14166893707191	-0.39333254526486	0.0360381860052967	0.222333333333333	0.126333333333333	0.0788333333333333	-0.299823287194049	0.0974281683209919	-0.732238507219136	-0.024720555479769	0.00987989245323266	0.00713533156049802	0.00692790537871789	0.0595546320086465	0.0295858792996882	0.103092547229929	0.0974034329344674	0.00930020741919938	0.00743062704085067	0.00602722848297934	0.0563003623791483	0.0257192648685719	0.0650206881948184	0.409032324470743	2315.94288230027	1427.37207355338	1365.02539773038
100	1.98429764997343e-09	4.6835086693118e-11	1.39738625854001e-10	0.61504445053731	0.00218325979979256	1.42749491130678e-09	0.285464064183645	0.00287801109918107	1.03194550890128e-10	43.4403541452775	59.9150316157975	60.1679259077973	0.252894291999837	16.7275717625198	36.6309187834977	1.14089132808385	8.88323515110369	60.8268779997669	0.272	0.12275	0.0985	-0.460886499646009	0.131902594106006	-0.441734701692034	0.0510020727593519	0.219	0.13	0.0811666666666667	-0.238958215922561	0.113968596895295	-0.747263699726578	0.017116257805275	0.0099527648803929	0.00733949268181481	0.00666491451878952	0.0563432330685198	0.0313737150560825	0.100609715142383	0.100270019077787	0.00924998816975299	0.00752185410285073	0.00610802532993766	0.0576180076271688	0.025389918116153	0.0614194378962915	0.183302222898497	2340.95181544975	1489.4744017395	1287.0983221744
101	6.57724366081544e-11	7.0105219163556e-11	2.00378518875063e-10	0.564804321567875	0.0614218366453836	1.21081173556921e-06	0.338825444350557	9.79535749884122e-08	3.06683351647529e-11	50.3965468081005	59.0522286099367	59.3836823550591	0.331453745122417	8.9871355469586	23.5599578058154	0.9148704298741	28.414015962192	63.4585131907364	0.272	0.1235	0.10325	-0.523713246525554	0.0820332024692165	-0.431441783903927	0.249954953415571	0.229166666666667	0.13	0.0726666666666667	-0.356651724192364	0.0300141956257866	-0.558928044542208	0.20326659806192	0.0099527648803929	0.00735873293952414	0.00680572389161097	0.0535273093114978	0.0299244972309135	0.0985738831600237	0.0913095666488836	0.00940047005188442	0.00752185410285073	0.00580602842691613	0.0527543976118058	0.0259167002840708	0.0841420937741139	0.093668276522924	2340.95181544975	1495.36389934026	1328.66331460691
102	4.01419033686975e-12	3.71117991457714e-12	8.70925886265912e-12	0.353876198390208	0.0389869623531113	6.5472596649648e-06	0.256787937041746	3.63071327909528e-10	1.55461563714475e-12	56.0925383957001	65.3200567218009	66.1795654807793	0.859508758978336	10.0870270850792	20.3211572261152	1.28599174510691	39.3019887751925	69.8905535161389	0.265	0.11825	0.1155	-0.401655342517704	0.157759246537045	-0.322738522243164	0.0627992621662541	0.2255	0.125833333333333	0.078	-0.283435068903928	0.0840475094745581	-0.575481920100974	0.222498430881781	0.00987097857910018	0.0072221567778789	0.00714880603414703	0.0607350649489666	0.0284876462003735	0.102331120465356	0.0956921421377235	0.00934711502441474	0.00741802981666684	0.00599799866572151	0.056418902359499	0.0258182459678219	0.0811042616816533	0.119073211585831	2312.88823269741	1453.69470670887	1431.44847796994
103	1.82584889990927e-09	2.58153292992178e-09	5.86487225694058e-09	0.405194175806385	0.0786233221125415	8.52561442223471e-07	0.784482009776947	4.14012345497873e-06	1.24941059824107e-08	43.6105357032793	51.2972338892214	51.9900912728808	0.69285738365943	8.37955556960151	24.2352807144252	0.0747929147746618	21.1988523560321	50.3208494836247	0.26325	0.122	0.11025	-0.486265387850098	0.0704992395643155	-0.405233987615765	0.168708202593494	0.220333333333333	0.123833333333333	0.0826666666666667	-0.340289134131956	0.0923586712602044	-0.592958378578059	0.288402119352422	0.00985003707430498	0.00732016341321682	0.00700514130852306	0.0565742518014878	0.0281224796978309	0.0976745146727636	0.0834562155636432	0.00927018046753827	0.00736725577629018	0.006159173008653	0.0559838995315537	0.0248526396202242	0.0778633490099131	0.117892532896428	2305.71575700305	1483.56400925219	1388.15081280528
104	4.96888587742961e-08	5.65981126493221e-12	8.27542206305787e-12	0.171761123877408	6.34015077040565e-06	1.86221886044613e-06	0.0266143006325182	0.000245491071378841	3.37272303086273e-07	36.8422633929586	64.4223232776567	66.2898281453781	1.86750486772144	29.4475647524196	22.7321918279085	4.91565950762197	13.4462907039488	42.9751238035013	0.27175	0.1115	0.10325	-0.529691643623968	0.13554949193028	-0.19651521683819	0.0354327739237384	0.229666666666667	0.126166666666667	0.0816666666666667	-0.19475345936054	0.112496382482114	-0.579438254883767	0.254446147736543	0.00994989793839576	0.00703979078717284	0.00680572389161097	0.0562952559143077	0.030569210408033	0.120557297995453	0.0804777142314556	0.00940766690219822	0.00742643221150914	0.00612514243067123	0.0580395018223595	0.0258694274900591	0.0787465613315886	0.137210629711703	2339.96668508452	1398.56001083549	1328.66331460691
105	1.09984965544709e-11	2.31601402567659e-13	2.04795385496329e-13	0.0815038970330529	0.000456602084944797	2.68662849052929e-09	0.0119465222041283	3.05492326598188e-05	2.61865721921789e-12	54.0407126978207	71.2030762285431	74.2377307695024	3.03465454095931	20.1970180716817	35.3987238906411	6.31878850985595	17.3833379052539	68.769173860903	0.27125	0.10975	0.10675	-0.52131044240103	0.0841216682216039	-0.381179075833032	-0.0273019362903248	0.219166666666667	0.126333333333333	0.082	-0.25360377119045	0.0577081748964608	-0.662140237878953	0.237595685706689	0.00994415214238577	0.00699120212864725	0.00690659607076035	0.0572350787771512	0.0293463264332225	0.107027596392974	0.426997308528001	0.00925251987333438	0.00743062704085067	0.00613651598337421	0.0581145664279836	0.0242416693790526	0.0710267431656368	0.123795326549011	2337.99263386863	1383.96932891594	1358.66404104184
106	1.28939084684508e-07	1.8236629223208e-10	7.35969464138722e-11	0.0327832873647872	2.30968588004306e-05	0.0244647168886952	0.180136614050177	3.3844330528487e-08	2.08168776565962e-08	34.8833279205428	57.003830676902	61.5608915479024	4.55706087100043	26.6775636273596	5.06138233874481	1.7964966207046	30.4735864233335	49.1909199400729	0.2525	0.124	0.11225	-0.592782083369652	0.127020118662795	-0.568935803283087	-0.00424187421010971	0.232833333333333	0.133166666666667	0.0793333333333333	-0.252842429850018	0.0579619081142102	-0.526715353763896	0.289508466931748	0.00971694831427394	0.00737151067182246	0.00706044571516901	0.0523197112339151	0.0279487636598096	0.0833253355628456	0.514583512669368	0.00945281248851804	0.00759904767326459	0.00604467094234073	0.0544154157027333	0.0255265933351028	0.0819209003628492	0.105186295697623	2260.2601819841	1499.27867674733	1404.77520733093
107	3.84547536886214e-07	1.63975706993359e-07	7.14716269290052e-08	0.0404855790671558	0.00791152374426758	7.59953923247928e-06	0.339515897520481	0.000116097136056514	1.16546849882193e-06	32.6348832719377	42.2518850519191	46.4493030019003	4.19741794998117	13.8144197299625	20.036062383977	0.912258439686411	14.8550447793959	40.1747443080984	0.26225	0.12775	0.1085	-0.455266394786161	0.166119244864082	-0.476944200051483	-0.228827745969083	0.223166666666667	0.134333333333333	0.0853333333333333	-0.321742851858727	0.0797919251906524	-0.651036758836287	0.275326273761093	0.00983798056924491	0.0074661127884653	0.00695615332166545	0.0565632197741817	0.0294596550957376	0.0909228306231082	0.262653648640784	0.00931262665875855	0.00762712468495988	0.00624862388274345	0.0536657965213954	0.0243596215521107	0.0683853764941501	0.117748024809398	2301.58885874378	1528.34823051336	1373.47075143181
108	8.34488846099742e-11	8.62989640824236e-12	2.95821930603001e-11	0.911536032148956	0.00859172789024929	3.73409491305998e-07	0.116746150072518	3.79004281049081e-07	5.32214566901896e-09	49.9111666844801	63.5242370119995	63.5365805068614	0.0123434948618524	13.6254138223812	25.8270957293116	2.46043898616063	25.7983910459152	52.2040322585232	0.2645	0.1215	0.105	-0.502122102339766	0.116263438911114	-0.235748181438282	0.163953483438311	0.220166666666667	0.132166666666667	0.0755	-0.324140991127054	0.0630218608003577	-0.549018493048975	0.195902968118506	0.0098650156749563	0.00730722743497102	0.0068564572122016	0.0558558439919388	0.0296282696588193	0.11161994778153	0.0828540301914616	0.0092676640841458	0.00757482728837224	0.005909089072508	0.0545189691746661	0.0255426037942294	0.0825917369831684	0.102320894864873	2310.84538325282	1479.61208481536	1343.72885743841
109	0.000187202218186311	3.36041320418799e-11	9.96554405817625e-11	0.597906074375469	2.55303439326321e-08	0.0483818085971381	0.282052808378817	4.87274928233205e-05	6.24022048624084e-06	19.794778429201	60.6245279875184	60.9026935895599	0.278165602041554	41.107915160359	3.89667372050098	1.15717203551776	16.4969851917458	36.3447415551452	0.2475	0.124	0.11	-0.641589183724499	0.13622039545534	-0.285187662289842	0.136302839946656	0.230333333333333	0.131333333333333	0.0855	-0.283776501081476	0.108498990627503	-0.718001749467072	0.104559062991091	0.00965238101349169	0.00737151067182246	0.0069981774229882	0.0501452786622498	0.0280989934307757	0.104699733074444	0.0744134541403736	0.00941723348907408	0.00755453373375297	0.00625415319736478	0.0543832091310777	0.025194273000562	0.0626251050066052	0.150300838945582	2238.28763990457	1499.27867674733	1386.06134767466
110	9.56664044806218e-10	3.53774827648238e-11	7.5932972962665e-11	0.322592157985429	0.00235151108440721	1.70801673049109e-07	0.116746150072518	1.24327046605324e-05	5.22399829761854e-11	44.9318140064206	60.5146583151218	61.49306632976	0.978408014638262	16.5612523233394	27.3382214010744	2.46043898616063	19.0956637126037	62.3044696497801	0.26475	0.1215	0.1065	-0.502593071498402	0.106033562878637	-0.323792668278235	0.160404429448936	0.219166666666667	0.132166666666667	0.0806666666666667	-0.234753166655935	0.0844651950641866	-0.531023276962515	0.0220877409397082	0.00986799916161969	0.00730722743497102	0.00689946927945687	0.0558042548905798	0.0292768862663674	0.105296368534199	0.0856346895000645	0.00925251987333438	0.00757482728837224	0.00609083959247396	0.0571715249202824	0.0249839830194336	0.0812073369623741	0.101434481683943	2311.86745012892	1479.61208481536	1356.53835239632
111	4.99157205357665e-13	2.28788915652017e-15	1.75791341636586e-15	0.0636215001401342	7.82363228542257e-05	5.03697342108591e-05	0.00798073376816603	5.42184244597377e-11	9.43170550913708e-15	60.3323587946979	80.9368931340578	84.37726166024	3.44036852618228	24.0449028655421	16.4341436416071	7.03779250404841	43.0187257347661	80.8064492842305	0.25725	0.117	0.11075	-0.50162860419658	0.130809003906481	-0.421204153309091	0.0390658651680497	0.222	0.135	0.0725	-0.232576550934506	0.0662931313874928	-0.710500561874583	0.395295117398333	0.00977670756212835	0.00718897354775598	0.00701903498894884	0.057956618279944	0.0284830892199604	0.0985087938797735	0.0890885912100654	0.00929522461268689	0.00764308238567249	0.00579988744262969	0.0561115749419928	0.0263012785598866	0.068015912701021	0.148557525173922	2280.64322123547	1443.61910591001	1392.32210245746
112	9.00207493702909e-07	1.3580183156442e-07	3.67654231897992e-07	0.734586833099844	0.0181158252647996	9.65855423486201e-06	0.529702949963101	0.000272446296247351	1.03269468581857e-08	30.8817389911419	42.6661223731644	42.7810639816416	0.114941608477238	11.8993249904997	19.577789167548	0.394961381178291	13.2509188112081	50.741831470757	0.2595	0.12325	0.10475	-0.46065977320741	0.133019509967754	-0.419082949880486	0.184608085810277	0.221	0.1275	0.0831666666666667	-0.355281076332056	0.0867442668470189	-0.748502974132238	0.164135842182705	0.00980448565552955	0.00735232936718437	0.00684924629703289	0.0578174315189363	0.0295682805903629	0.0988360496059865	0.102271148642665	0.00928022420422267	0.00745987264300973	0.00617608760787776	0.0545217332557991	0.0247096520092262	0.0611305696615838	0.13573641042698	2290.13313158092	1493.40304836346	1341.58466299635
113	1.75437276884551e-09	6.68788124406758e-10	9.53298032977643e-10	0.183600711062279	0.0153381871573261	2.21231664599768e-06	0.0736188633736229	1.3484896980085e-06	4.33126047119841e-12	43.6921933121193	54.2112203729994	55.979454981938	1.76823460893866	12.2872616698187	22.4012353861654	3.20043107244055	23.3527729712468	67.6857357035215	0.25925	0.12275	0.1075	-0.41080665429968	0.164905838654908	-0.469522747150947	0.297015888466008	0.218166666666667	0.135	0.079	-0.411486874772249	0.090642148962365	-0.781214658431076	0.0950725943358834	0.00980141584804528	0.00733949268181481	0.00692790537871789	0.0599544034540267	0.0294388827991075	0.0939289776193638	0.120364541716084	0.00923729667901162	0.00764308238567249	0.00603305054258828	0.0514167260280734	0.0253292055642914	0.0570369559415039	0.123010430937298	2289.08391201362	1489.4744017395	1365.02539773038
114	1.96791927185721e-07	5.18972069891771e-09	1.03832910494854e-08	0.331229782421638	0.00219458334438861	0.00157893122589831	0.0560999819320179	1.13164860440955e-06	2.1094707512126e-07	34.0138239110966	49.7857280878161	50.7298119605366	0.944083872720512	16.7159880494401	9.98415351358199	3.64908624098916	23.6900712529514	44.0291787891544	0.258	0.1205	0.1125	-0.396896539676738	0.119512113540539	-0.188567048232566	0.0716432364165504	0.230333333333333	0.1335	0.0831666666666667	-0.333324113328111	0.0939035040455391	-0.669750799072174	0.245616638267831	0.00978600444213422	0.00728123500455766	0.00706730842854704	0.0612692127963526	0.0281403157403706	0.110616146828025	0.0799159181743057	0.00941723348907408	0.00760708938454467	0.00617608760787776	0.0525136254312443	0.0253585444981145	0.0677821316032597	0.126779713097043	2283.81827056865	1471.6800962391	1406.84191539756
115	8.51612745297894e-11	3.02652119756318e-13	9.28652100701718e-13	0.548258876201043	0.000298743152174116	4.99058711409764e-08	0.215653126980073	2.02833148183255e-06	6.8078221519978e-10	49.8697427818406	70.6369101315358	70.9973557109588	0.360445579422958	21.1276129291182	29.7204384211564	1.53306431963483	22.5680186755344	56.7158143006264	0.26925	0.1255	0.10775	-0.526504109726774	0.133210928798873	-0.408406546706749	-0.0343473606534002	0.2215	0.134	0.0796666666666667	-0.309323789006113	0.0433194269126502	-0.718988875589442	0.0148716344525617	0.0099210096243267	0.00740961039212465	0.00693498491403398	0.0532579602361244	0.0296625643261846	0.0971583816405045	0.330572129309184	0.00928773416948405	0.00761912235843187	0.00605625986779279	0.0543398035891326	0.0244639474409919	0.064156984970805	0.0805186681480748	2330.04578169051	1510.9678991091	1367.14063143701
116	7.02888625389619e-13	2.662203721161e-15	9.6175691861311e-15	0.701953227409437	0.000298643892729648	9.22657018451491e-10	0.930188697548974	7.25934536477916e-07	1.86522429611383e-15	59.6365731948608	80.6184657391204	80.7649136621221	0.146447923001688	21.1283404672613	37.4818902619591	0.00767506158263132	24.5450269945277	84.2514734243052	0.2685	0.12075	0.11325	-0.475655577703681	0.12183724182281	-0.268733221771085	0.0755763373892526	0.215166666666667	0.121333333333333	0.0833333333333333	-0.291376397860336	0.0341870352560631	-0.670328877697936	0.104746659882036	0.00991226520532771	0.00728774823846115	0.00708783023348538	0.0566800836080511	0.0286627636006525	0.105547792457558	0.0803016482381975	0.00919114926021076	0.00730290654464219	0.00618171102689656	0.0589657199412619	0.0232736928109594	0.0711288397763858	0.0965188285237852	2327.04476728092	1473.66662128292	1413.02703548226
117	5.83842138125693e-12	6.51979432740684e-14	2.25427735088042e-13	0.698192358160665	0.000899195564771509	8.5580109758706e-08	0.168896421458717	4.74945837566662e-08	1.74206525886111e-11	55.3300692900193	73.8819163305598	74.0322755010784	0.150359170518641	18.7022062110591	28.6754888062205	1.89271138140066	29.8164464300662	64.6821353847392	0.2625	0.1215	0.11575	-0.466982081741714	0.121438771441383	-0.377818914938617	0.132662523041758	0.216	0.130833333333333	0.0826666666666667	-0.262813855802942	0.0922328320603198	-0.738027929530328	0.188268631097568	0.00984100084589085	0.00730722743497102	0.00715552720173485	0.0576119299207896	0.0279574449291035	0.0971974437560808	0.0891058256013068	0.00920404026385094	0.0075423092833544	0.006159173008653	0.0572375612261599	0.0246056290358572	0.0616777276377729	0.157869847258594	2302.62251956406	1479.61208481536	1433.4830071464
118	3.71229585893354e-10	9.20948756293144e-13	8.54793988884428e-13	0.0888070651808187	6.92287924077852e-05	2.45879673224568e-07	0.220287344363128	1.17305183728988e-06	1.06640332864225e-09	46.8654860364622	68.2793945515587	71.1752601039625	2.89586555240385	24.3097740675003	26.6339909781618	1.5024983853491	23.620921221248	55.734046638071	0.27	0.11975	0.1115	-0.51287185865533	0.173788507737446	-0.382125373880831	0.0692093064649835	0.224666666666667	0.128	0.0823333333333333	-0.292934523832837	0.0914228952443045	-0.715339944555288	0.413294171307191	0.009929718004547	0.00726163441776083	0.00703979078717284	0.0551462442385844	0.0294843993532933	0.0996717083477704	0.0963116944192065	0.00933484587186653	0.00747234353860819	0.00614785945396531	0.0557425901013345	0.0251381554856857	0.0649970704680543	0.147571473555517	2333.03536051439	1465.70635050334	1398.56001083549
119	1.10763586729767e-11	7.44047875745702e-14	2.04766711554124e-13	0.425520759402788	0.000453565754998924	7.64172348082332e-09	0.224237298060249	1.3031883867473e-06	8.4148881598697e-12	54.0263473698178	73.6030128015191	74.2380304480357	0.635017646516644	20.2116830782179	33.3642144034056	1.47704585645533	23.4185056081569	66.2537652355373	0.26825	0.12225	0.1085	-0.542595694615963	0.137228964352075	-0.340329810070779	0.143047326822457	0.217833333333333	0.1305	0.0798333333333333	-0.396123584817769	0.044455656123144	-0.712046093557697	0.364122667372479	0.00990934237389856	0.00732661643626866	0.00695615332166545	0.0533940005518606	0.0295279540937204	0.102820278037689	0.0871769615126419	0.00923220466154035	0.00753413940860628	0.00606204258408474	0.0529520275072599	0.0242326723747124	0.0657256808748559	0.113688569888633	2326.04188441822	1485.53646852753	1373.47075143181
120	0.000106565210000977	6.83827750994619e-06	1.04967456184808e-05	0.276671439492182	0.0067657154577881	0.00040779279019991	0.205574236860169	0.00209366905544432	0.000173970186520519	20.9745492563816	33.9632303581384	35.1465981773399	1.18336781920152	14.1720489209583	12.4961442233034	1.60232357518635	9.46554775864115	28.5604335303333	0.257	0.12175	0.104	-0.448704740039327	0.136175120669731	-0.466911351896174	-0.196512771978928	0.226166666666667	0.130333333333333	0.0856666666666667	-0.231055535351245	0.157758921614903	-0.70147095605991	-0.130556846206302	0.00977360023895061	0.00731370042160112	0.00682754038097373	0.0590310166503084	0.0295788071171147	0.0962245464245745	0.305721225627635	0.00935689203165366	0.00753004837913236	0.00625967540792258	0.0566250421643887	0.0255896092306307	0.064503814177978	0.227664909168921	2279.58225575508	1481.58921605704	1335.13606178359
121	3.52600321101761e-07	5.31830782826594e-08	5.64685948870052e-08	0.133294018371602	0.0067991923795571	2.0640167792309e-05	0.242893420773233	4.51405118703312e-05	7.38361848031736e-06	32.8134995344444	44.7205676522062	46.9742831413423	2.25371548913608	14.1607836068979	18.129292909116	1.3637222655816	16.6419907006311	33.7905854657942	0.261	0.119	0.106	-0.525109249211004	0.144691738302781	-0.623418657791192	0.100318268781402	0.223833333333333	0.126833333333333	0.0818333333333333	-0.324870176734358	0.0842200409284886	-0.791247537263622	0.431151779265973	0.00982281751189219	0.00724194192612939	0.00688517994328585	0.055868721161156	0.0295814177059639	0.0825764999134862	0.116434175164575	0.00932252330817826	0.00744318614266912	0.00613083297774005	0.0552090851884948	0.0250501818353338	0.0565747728505373	0.164575544531147	2296.40115636077	1459.71125940836	1352.27908800455
122	2.51916292059074e-07	1.52087076045804e-11	1.78483694183239e-11	0.128290695740715	2.88816253640228e-06	0.000444904531207148	0.141614271678783	1.95763319021681e-06	3.87220494836526e-09	33.5056936397013	62.3166287287786	64.629695711199	2.31306698242042	31.1240020714977	12.3334871044335	2.16033002491258	22.6361793181777	52.9041763756011	0.25575	0.122	0.11275	-0.567318384463688	0.168798215280466	-0.291175833995686	-0.213755366322453	0.225166666666667	0.132	0.084	-0.304668803848333	0.0704522154390212	-0.669311496140681	0.221274828394321	0.00975800071935945	0.00732016341321682	0.0070741600646515	0.0537190562997178	0.0284786515674023	0.103868522722884	0.245299437672801	0.00934221375924391	0.00757077660013585	0.00620413133507112	0.0543939185281621	0.0245192577404273	0.0678770869394153	0.119085237602312	2274.25777309563	1483.56400925219	1408.90611954999
123	5.56969288253016e-11	2.2193818028195e-11	7.3468343462751e-11	0.815636979321749	0.0285529186578546	4.81706746739652e-05	0.82463221605378	9.28812111771746e-10	2.02740869194312e-10	50.7355520883611	61.5103238509801	61.5646875482416	0.0543636972615786	10.8291354598805	16.518776703022	0.0491026129720922	37.4689221125791	59.3581658685671	0.26225	0.125	0.11375	-0.435657066008116	0.150969676271273	-0.367033527058152	0.0270487647257176	0.226666666666667	0.1265	0.0773333333333333	-0.250192567365115	0.0998467274988582	-0.608144523483259	-0.0649812631645715	0.00983798056924491	0.00739694919738634	0.00710145647681136	0.058010612353441	0.0285291957066725	0.0973140510620809	0.0912022549072251	0.00936420250682026	0.00743481763438945	0.00597446998404374	0.0569936312890017	0.0262863678385893	0.0783263540483686	0.313492710768277	2301.58885874378	1507.08064502575	1417.13799365015
124	2.04221193938629e-12	7.06492112214637e-15	1.43077027912946e-14	0.244707112453765	0.000162916759621486	2.44694300893544e-10	0.0849937068770291	8.79004069384722e-06	6.89366308636336e-12	57.4675491975613	78.5659211048587	79.9191919715413	1.35327086668258	22.45164277398	40.0726237560229	2.96672602045783	19.757839314434	66.6839382814911	0.272	0.11375	0.11075	-0.555587004211695	0.131799996506337	-0.464196016970025	-0.123539929364314	0.216666666666667	0.125166666666667	0.084	-0.213361472575073	0.07547237228561	-0.603697292985044	0.0942921695910204	0.0099527648803929	0.00710145647681136	0.00701903498894884	0.0544175516306948	0.0293420453865157	0.0967202346960711	0.382877354018971	0.00921431293654374	0.00740117387976464	0.00620413133507112	0.0599290668952788	0.0241217207313541	0.0758527505789141	0.117510283975756	2340.95181544975	1417.13799365015	1392.32210245746
125	6.86454882346628e-08	1.68261756873183e-09	1.68256194566556e-09	0.11292141450377	0.000960470406942927	4.65000305229948e-05	0.197036447630829	3.72587353932115e-06	6.11744974368792e-08	36.1786601310232	52.2220144784224	54.7348663441808	2.51285186575842	18.5562062131576	16.5857117476789	1.66420559932067	21.4009457567599	46.7960036295222	0.26425	0.119	0.10925	-0.51503532408024	0.110462543281322	-0.423118502299033	0.157405975530128	0.2285	0.127666666666667	0.0816666666666667	-0.245829929170992	0.124402298345507	-0.584380556536864	0.430789564198598	0.00986202811541696	0.00724194192612939	0.00697721717662313	0.0559339457604502	0.0288780577171266	0.098189444612827	0.0913443864442806	0.0093908449558329	0.00746403378506667	0.00612514243067123	0.0565417998443393	0.0259781361900428	0.0778361578440224	0.132688369948149	2309.82203129216	1459.71125940836	1379.77761009774
126	1.0647049761778e-11	2.62871410717209e-13	9.54803301916794e-13	0.959270937768812	0.00208477833491116	1.19456600510664e-09	0.458631738107007	2.92583412306735e-05	2.11399397477588e-11	54.1068442810974	70.9351244313366	70.9377324228772	0.00260799154057167	16.8308881417797	36.9782131819775	0.549231829563723	17.4654067521742	64.2636881626865	0.26525	0.1275	0.1085	-0.541685375629159	0.0999694717956079	-0.295202212833054	0.0473720946588413	0.2125	0.1225	0.0835	-0.340538029540713	0.0900801231203111	-0.657828292585299	0.0376011792428989	0.00987395393108133	0.00745987264300973	0.00695615332166545	0.0525822602338346	0.0289198707018964	0.10327734223223	0.0703366962458967	0.00914952085444549	0.00733305951707338	0.00618732708916008	0.0575230741314781	0.0242336338580557	0.0719309407761984	0.112520199283892	2313.90773173348	1526.42610725605	1373.47075143181
127	1.65221368693109e-12	1.56743846229204e-13	5.67586445440334e-13	0.874155195408852	0.00681587538431785	4.60832052159104e-11	0.0498346334520191	4.71574997753715e-05	1.49951796261632e-10	57.8986105837575	72.0287153748977	72.0538004745395	0.0250850996417284	14.1551898907819	43.336810569228	3.84701412361301	16.5590857978705	60.0145110748694	0.27375	0.12	0.105	-0.436837913735883	0.14433539363329	-0.384933813660424	0.0540735196092009	0.216166666666667	0.133333333333333	0.081	-0.352352667295929	0.0890963945420326	-0.768499056540925	0.0959667254459619	0.00997272261462105	0.00726817812155173	0.0068564572122016	0.0577664406795219	0.0304823932174437	0.102628759399292	0.0994298150085957	0.00920661177060224	0.00760307050594278	0.00610230440567576	0.0539814129378531	0.0248384654407003	0.0582181871666739	0.136360188042548	2347.81241786784	1467.69996509084	1343.72885743841
128	4.68753507074936e-15	1.83022775332069e-18	2.39275142555484e-18	0.116502634314155	9.81131762494535e-06	1.59309187088065e-09	0.000195009801431249	1.45719508900922e-07	5.73000620331704e-14	69.8099910373021	95.8602983663623	98.3240175619612	2.46371919559897	28.5140265246591	36.4169811027823	13.8785661044503	27.6453823487955	76.960424564387	0.2765	0.112	0.10825	-0.564060907439291	0.112616487183127	-0.0927098309546825	0.0690442096763709	0.223333333333333	0.137166666666667	0.0773333333333333	-0.390636309849595	0.04820739714866	-0.638636172626574	0.381949604174557	0.010003694915179	0.00705357189218478	0.00694910884983848	0.0539308984668613	0.0297892529307855	0.123033292988745	0.0705751854206592	0.00931510404447838	0.00769451680780307	0.00597446998404374	0.050951112809429	0.0250899011670817	0.0723127840195272	0.10595137788479	2358.46896761311	1402.70599048016	1371.36330300787
129	1.33309741396973e-09	1.40906896366125e-12	3.94270232169494e-12	0.474700424195842	9.45393260659274e-05	0.0053551693293351	0.979996807017585	4.96417840486317e-10	1.13028456587645e-10	44.2536292528603	67.3771950498376	67.8882086061567	0.511013556319085	23.6345793532964	7.75541640501615	0.000628650882390502	38.691295835355	58.0294391045108	0.25225	0.1205	0.112	-0.531204664876413	0.173113779491003	-0.407239385708649	0.00717535445968461	0.228	0.120666666666667	0.0753333333333333	-0.254887083564135	0.0972794145688744	-0.724959430175599	0.155213928402874	0.00971376071990976	0.00728123500455766	0.00705357189218478	0.0563047506810031	0.0284366042084768	0.0973610485489654	0.0921868583388803	0.00938360410572646	0.00728557828429421	0.00590309532180366	0.0581700805681338	0.026702997844278	0.0690219525092673	0.171347420361665	2259.17419650914	1471.6800962391	1402.70599048016
130	2.53622855363754e-11	1.14788707532762e-11	4.05691454257956e-12	0.0266977091798866	0.00378932441639255	9.56460811756305e-08	0.597224735489736	3.96929660292437e-07	1.87312255222539e-11	52.3388449928389	62.9164444706184	67.8266988399191	4.91025436930067	15.4878538470803	28.4601688500752	0.279201994301729	25.7092031408984	64.5253072591415	0.26125	0.12825	0.109	-0.552305899650027	0.155529960618786	-0.517131823634754	0.0736329831062972	0.215	0.124666666666667	0.079	-0.353315296885666	0.0916231875710315	-0.610770391641944	0.453362749595834	0.00982585835926043	0.00747856491692145	0.00697020744999372	0.0523839440980393	0.0292298611828293	0.0874058864560956	0.0974256273277676	0.00918856435235825	0.0073884869434886	0.00603305054258828	0.0561645329188045	0.025163647837941	0.0778259161013028	0.121662312600886	2297.44128593346	1532.18575007751	1377.67789977068
131	2.50988064078306e-08	1.75026048536957e-10	1.14947248593925e-11	0.00357391596707121	1.69929000336679e-05	8.4763493240631e-05	0.0780495932397834	9.14472110850767e-07	4.29842604581582e-08	38.2436705793989	57.0919586646996	65.5804930434788	8.48853437877915	27.3368224640799	15.4489618026146	3.10505503559762	24.100275534196	47.5814354067679	0.2635	0.11525	0.10875	-0.481368862924994	0.163480485660257	-0.441500995709637	-0.149572885883095	0.229	0.127	0.0796666666666667	-0.335237566016798	0.0801441410013529	-0.802324122366094	0.606334861761129	0.00985304096246961	0.0071420741638323	0.00696318617666262	0.0585230268282941	0.0294670407071159	0.0987494732294267	0.286799406464185	0.00939806691989983	0.00744736407165702	0.00605625986779279	0.0541143068692448	0.0256540761890586	0.0558415379979137	0.15607639357728	2306.74425710682	1429.41150164406	1375.57561528
132	4.78465950716876e-13	1.4775779857982e-15	2.37201221534351e-15	0.169683577255766	0.000109149160807468	1.33141165215394e-06	0.816458605062054	3.15840754731616e-10	3.36403919983911e-12	60.4184111357208	81.8553728335792	83.7411094192175	1.88573658563837	23.3226982834967	23.3772895803286	0.0538714498443369	39.5741231033362	68.2300209535431	0.266	0.12725	0.11325	-0.512531502801824	0.0947385553507063	-0.410182990376392	0.16683950963804	0.223666666666667	0.128833333333333	0.076	-0.190269557127189	0.0734589646100176	-0.574455602966292	0.407248210116872	0.00988285563072278	0.00745362307864432	0.00708783023348538	0.0538499049944297	0.0281959337214506	0.0937650423900776	0.0831769321394668	0.00932005236747684	0.00749304515137858	0.00592701989050072	0.058416350186361	0.025877189203935	0.0812723960474037	0.125281003725602	2316.9585353726	1524.50173668021	1413.02703548226
133	1.27779750870687e-07	5.43574678383845e-10	1.64544881074911e-09	0.722226821318192	0.000526937766494976	2.68167284327159e-05	0.0293891161999932	3.47296685603283e-05	3.16971213709832e-07	34.901895899442	54.6574064382221	54.7837755099608	0.126369071738736	19.8818796105188	17.6310976520963	4.74467430831191	17.1396499646353	43.1147331897823	0.261	0.1165	0.10375	-0.556001309848265	0.16527769615518	-0.441550028098937	0.145480998053248	0.224333333333333	0.131166666666667	0.0795	-0.286307837653603	0.0810582658545854	-0.648362914975728	0.125320142852105	0.00982281751189219	0.00717562678864397	0.00682028055606452	0.0549993170823256	0.0301504573057986	0.100672974799366	0.105134699240027	0.00932992326755873	0.0075504629564378	0.00605046932803934	0.0552256446199883	0.0254258681701918	0.0720812122904241	0.121207445644318	2296.40115636077	1439.57195762891	1332.98116988648
134	1.72868884612788e-09	2.16374648285248e-11	6.65235305847865e-11	0.642354874543163	0.00120239064299108	2.11940474536215e-08	0.107621858518436	0.000108227856633007	8.13873735375952e-10	43.7223500227192	61.5645065222998	61.7801820712812	0.21567554898138	18.057832048562	31.381964975435	2.58879981109021	14.9874623379283	56.3253900496382	0.2715	0.1185	0.10675	-0.549305204722003	0.173826712896784	-0.48614732738561	0.252983959731551	0.222333333333333	0.129333333333333	0.0836666666666667	-0.281297959228599	0.126493804820556	-0.676550571524139	0.143123081505305	0.00994702702687274	0.00722876216936556	0.00690659607076035	0.0535988078887255	0.030320259286123	0.0947506204500782	0.113255236249047	0.00930020741919938	0.00750541649407185	0.00619293581468274	0.0561007685017821	0.0253285476796845	0.0680472303226044	0.153799284600808	2338.98029146725	1455.70261613539	1358.66404104184
135	2.42483010319475e-09	2.01806103503999e-09	6.25611381149277e-09	0.892245765769719	0.065827197251995	4.09980441782221e-07	0.392113098244712	9.79254127376027e-06	3.02336598885579e-09	43.0302876651003	51.8294133936797	51.84776363536	0.0183502416803094	8.81747597025969	25.6467733096106	0.732379151579153	19.5514689018792	53.4482918170872	0.2615	0.1165	0.1055	-0.491217298730236	0.107948808356893	-0.450811999142117	0.10455362230228	0.2175	0.122166666666667	0.0795	-0.266143808715863	0.0703315398418363	-0.485205587751572	0.111710582076269	0.00982889508486557	0.00717562678864397	0.00687084268773633	0.0580080431805002	0.0292622681650062	0.0990560398849608	0.0940870148150759	0.00922710381009996	0.00732446653457569	0.00605046932803934	0.0591168520453577	0.024816199415581	0.0889693614122289	0.0990936561467403	2298.48012015872	1439.57195762891	1348.00927104723
136	9.78626723175683e-09	8.90112919058003e-10	1.988678772989e-10	0.0159833758551446	0.000709554253351988	2.06922850000717e-06	0.0545812364939289	2.23983627236414e-05	2.28745537962209e-09	40.1742601473816	53.5954549022208	59.4001569475404	5.80470204531957	19.2258968001588	22.5296695273755	3.69483328939168	17.9736539876576	54.0609923974365	0.2675	0.11325	0.10625	-0.488341213477041	0.119868125195443	-0.542933519846086	0.0647271436070986	0.225833333333333	0.126	0.0811666666666667	-0.226839197027365	0.061040331747412	-0.641478065949626	0.47899980203608	0.00990054975457027	0.00708783023348538	0.00689233058264258	0.0582486278983814	0.0296505635793024	0.0923834027869593	0.101922070170443	0.00935200777743363	0.00742223313918299	0.00610802532993766	0.0578688726048092	0.0248466709877155	0.0734875573989426	0.126176651180774	2323.02559113768	1413.02703548226	1354.41003653225
137	1.41754730308263e-11	1.59203612107418e-13	5.15054018335536e-13	0.605841958800731	0.000884718527619152	5.00728616262015e-08	0.502665252502582	2.13248803318057e-07	4.17448933618438e-11	53.5239334810831	71.995795427043	72.2620698241626	0.26627439711956	18.7381363430795	29.7139626199714	0.449304855203991	26.9091329379617	62.7906148505829	0.26675	0.121	0.11225	-0.496561294210807	0.134347837581671	-0.411003854654751	0.0516743048364693	0.219166666666667	0.1255	0.0811666666666667	-0.260767166102792	0.0559226486038716	-0.689127772128334	0.169846736272446	0.00989172087257371	0.00729425137019048	0.00706044571516901	0.0559447832168128	0.0288410010632399	0.0967631729764897	0.0886582644531798	0.00925251987333438	0.00740961039212465	0.00610802532993766	0.0581274306594047	0.0243414320891408	0.068931847820026	0.123783107365578	2319.99781495828	1475.65079159864	1404.77520733093
138	9.08400294682689e-15	1.07276054509852e-14	1.24295765523299e-14	0.111546536441628	0.0193024554459534	5.04006301480638e-07	0.146885208619532	1.22512100312768e-11	1.35910621107645e-15	68.4679014027388	77.6866991651223	80.2188717596582	2.53217259453595	11.7509703569194	25.2484280727203	2.10430353272932	45.9306816136941	84.9233477610167	0.267	0.121	0.117	-0.4351109605244	0.0934076339388358	-0.240639222234369	0.00645507186117894	0.223	0.130833333333333	0.0765	-0.348777311956833	0.0775020165695505	-0.600341745671171	0.238650915151848	0.00989466786840837	0.00729425137019048	0.00718897354775598	0.0584396782241274	0.0277134826970177	0.105160883004916	0.0707111567432961	0.00931014712127096	0.0075423092833544	0.00594487558935311	0.0536677953043017	0.0258224329119804	0.0780772719092712	0.113079822582564	2321.00835082542	1475.65079159864	1443.61910591001
139	4.44226540329077e-06	2.09035719567104e-09	5.58697501086852e-09	0.557712255688565	6.29992696697257e-05	0.000222243548988066	0.125201565576873	0.000141382726249142	6.29886747431737e-06	27.583239705742	51.7533710015196	52.0970518104004	0.34368080888089	24.5138121046584	13.6330078579922	2.35101373437556	14.48363185575	34.1479975976665	0.25875	0.11675	0.10875	-0.453809401622528	0.162638728640515	-0.488045525806765	0.0582404963878721	0.2265	0.127	0.0858333333333333	-0.171443235772847	0.0335215313933512	-0.663633971760664	0.216164050053851	0.00979526377113823	0.00718230544503315	0.00696318617666262	0.0599316714873208	0.0291942715352121	0.0944151751385268	0.113518935759698	0.00936176780037692	0.00744736407165702	0.00626519053320167	0.0588920037506607	0.0235754194101146	0.0690385813409534	0.120032112182477	2286.9815666138	1441.59674395688	1375.57561528
140	1.09494496010011e-12	1.59422477090405e-14	4.96489820410162e-14	0.519909288106922	0.000971425505445994	2.97151684920017e-09	0.0361158774276545	4.10370392308729e-07	2.61860022638184e-11	58.7353137072569	76.8523174088987	77.2663906649977	0.414073256099073	18.5310769577409	35.2024355665762	4.39162489251339	25.6449387369976	63.8005456759122	0.27325	0.11625	0.1105	-0.535658468666899	0.131452104531782	-0.396688188405492	0.20451061431506	0.221166666666667	0.130333333333333	0.0803333333333333	-0.283054857266798	0.0996246997261672	-0.665714654534584	0.0917256733014639	0.00996704016721351	0.00716893754909271	0.00701209381924293	0.0545973735277043	0.0294490349881968	0.100748068459934	0.0947164360957384	0.00928272969801633	0.00753004837913236	0.00607934401529249	0.0559879633013313	0.0254231076525604	0.0702726481268485	0.133551272619566	2345.8585439065	1437.54474241106	1390.23772938244
141	1.30316413516824e-08	4.29495798287851e-10	1.74638575868893e-10	0.0335232785889484	0.000478178608940364	2.48664125836962e-06	0.822836922849598	8.75867480335231e-06	4.09559132877724e-09	39.5874325714976	55.1640851947777	59.6829392207983	4.51885402602056	20.0955066493007	22.1767717807325	0.0501301700451222	19.7646714530902	52.7807745655299	0.26275	0.122	0.11	-0.461873166377465	0.121440703086625	-0.329363009417015	0.327429261386055	0.221666666666667	0.1235	0.0833333333333333	-0.251180716670011	0.0980762087716592	-0.64372486150468	-0.0247647432596352	0.00984401701977108	0.00732016341321682	0.0069981774229882	0.0576625473719902	0.0288070975816466	0.102880598155453	0.0927014215757009	0.00929023315066821	0.00735873293952414	0.00618171102689656	0.0585181828643383	0.0249127863118205	0.0730493259002687	0.324715182251476	2303.65488902019	1483.56400925219	1386.06134767466
142	8.13204720344697e-11	6.49956826054976e-13	2.01448306715023e-12	0.574479443959498	0.000664837718600096	5.77333991122279e-06	0.0147189129739353	8.33286727004814e-08	6.29263905396125e-10	49.9638548328185	69.018187392081	69.3334322161791	0.315244824098045	19.3695773833606	20.5619124905006	5.94980515057341	28.7271181341775	56.8877958445689	0.267	0.1085	0.112	-0.551248606079136	0.113858764280219	-0.382823893091165	0.0832449084278032	0.227166666666667	0.1245	0.08	-0.310522972062165	0.0538057045843281	-0.698775039938966	0.232798406898748	0.00989466786840837	0.00695615332166545	0.00705357189218478	0.0566270772987778	0.028669955479993	0.104822208735977	0.0843518889543127	0.00937149393428771	0.00738424935719838	0.00606781749928278	0.0557170594828222	0.0249809870050382	0.0687206552004468	0.122388511929738	2321.00835082542	1373.47075143181	1402.70599048016
143	4.49191516102349e-09	1.09638021495893e-10	2.7647103144459e-10	0.443251861041872	0.00200898907668208	5.28551606866618e-07	0.361910994843476	1.37340758439025e-05	9.66020680239468e-09	41.768811285383	58.0946906805038	58.682540308364	0.587849627860123	16.913729022981	25.1567197055592	0.831251151556899	18.905712932612	50.8892391976258	0.26	0.12625	0.10825	-0.466871637421971	0.104288988858116	-0.359753152960896	-0.102240351847002	0.2165	0.1325	0.0823333333333333	-0.349283033447026	0.0879661920787926	-0.770816905355025	0.0976911477684168	0.00981061282805672	0.00742853015610357	0.00694910884983848	0.0567490727144203	0.0286979619189386	0.0998926213352744	0.310714484426075	0.0092117481050871	0.00758291667583499	0.00614785945396531	0.0542159371921392	0.0246131823289945	0.0576464500374732	0.136128518809566	2292.22766852568	1516.78170555971	1371.36330300787
144	8.71960421506598e-10	2.69426121385163e-13	8.41041434435761e-13	0.567391898879211	3.03661519739851e-05	0.000343461878465989	0.0362061796824898	1.74839215530545e-08	1.3407504359027e-10	45.1212624886612	70.8830088922405	71.210074830622	0.327065938381566	26.0888123419609	12.8171207063151	4.38736731367499	31.7556575776935	60.2578932456992	0.25775	0.11975	0.1075	-0.51401880624567	0.10078028593409	-0.339713684448518	0.149139484261962	0.2265	0.134	0.0746666666666667	-0.214746910437529	0.047694274384783	-0.700141279364415	0.111309213798325	0.00978290965974364	0.00726163441776083	0.00692790537871789	0.0566046779127313	0.0286297542980016	0.104548490310514	0.0842315395445457	0.00936176780037692	0.00761912235843187	0.00587903557630259	0.0561051937342533	0.025767115437054	0.0683728465265338	0.125038988486479	2282.76122781302	1465.70635050334	1365.02539773038
145	4.6071242836165e-06	5.95472710820828e-07	1.58137419949201e-06	0.784999296314103	0.0175451835590796	0.00318208939422278	0.421742799814527	6.59609918858611e-06	9.45207941769148e-06	27.5078022855196	39.4074402300394	39.4818655089985	0.0744252789590973	11.9740632234789	8.70000636369332	0.64545371578788	20.3069372821546	35.3885819173705	0.25025	0.12175	0.10925	-0.450245232215576	0.142358310445177	-0.360961126655629	0.10878012833316	0.224666666666667	0.127166666666667	0.0823333333333333	-0.305802496615551	0.0705229685975771	-0.633860436470324	0.198430157409918	0.00968810603003624	0.00731370042160112	0.00697721717662313	0.0598995548340859	0.0284361894715744	0.101304612831013	0.0947516569432172	0.00933484587186653	0.00745153779333639	0.00614785945396531	0.0555723482171206	0.0247646506758063	0.0733024560169511	0.115491633015425	2250.4385242453	1481.58921605704	1379.77761009774
146	8.60562757182927e-14	8.52674526081447e-18	9.5153989447876e-19	0.00578981673497893	2.4398984379138e-07	1.6963778658976e-07	0.950947554288169	3.01091134662459e-10	3.18656795978144e-16	63.9039416291198	92.6493747065979	100.263957044397	7.61458233779922	36.3600154152773	27.3514432510237	0.00378432919478655	39.6675223385237	87.9979500241385	0.26725	0.12575	0.1115	-0.523920950245691	0.109584558488188	-0.358113624619726	-0.0432904626072422	0.2215	0.126166666666667	0.0745	-0.188923361200847	0.0948043730328141	-0.698549825470134	0.475162494649433	0.00989761082787407	0.00741592655932937	0.00703979078717284	0.0535466728945197	0.0287084452014156	0.0986282044901803	0.331150802301298	0.00928773416948405	0.00742643221150914	0.0058729993240703	0.059494550855876	0.0264370499781632	0.0708113930114939	0.165335458966881	2322.01760929871	1512.90810733732	1398.56001083549
147	5.99581189919393e-11	2.41418806128465e-13	4.72683532650938e-14	0.0123771796597594	2.19604953437128e-05	1.13560214916806e-05	0.0352152413995819	1.91894194870124e-08	1.78343794329048e-11	50.5852534309233	71.1152469014778	77.3712692547815	6.25602235330371	26.7860158238582	19.268573603722	4.43470808094935	31.5748973682457	64.6313910171984	0.26675	0.1165	0.11425	-0.436875254816507	0.113701326906865	-0.286256723249714	-0.163712769155127	0.228166666666667	0.130666666666667	0.0805	-0.0999807855438372	0.096022310063108	-0.524671496398784	0.297092171732874	0.00989172087257371	0.00717562678864397	0.00711503904699898	0.0596176020497848	0.0283267978897357	0.106064732323458	0.263442868419931	0.00938601982357318	0.00753822637447834	0.00608509566026675	0.0592773010191783	0.0257319033047862	0.0822851863049669	0.127753807629782	2319.99781495828	1439.57195762891	1421.23903223109
148	2.08142116186227e-15	1.92104173509757e-18	5.24814400702477e-18	0.339908856709114	4.5569038510531e-05	1.18950524217164e-10	0.142739363249368	6.8185130435008e-09	9.33458913633909e-17	71.4563793695597	95.7593159566168	96.6700910143591	0.910775057742285	25.2137116447993	41.482176106374	2.14817615561697	33.5859022297509	90.5957329843792	0.273	0.118	0.11225	-0.542126800030038	0.142220644421176	-0.358274961029516	0.0768469341393367	0.216666666666667	0.127833333333333	0.0778333333333333	-0.241786101659094	0.0432307844744474	-0.597966661284421	-0.023019938640823	0.0099641930215791	0.00721554100646708	0.00706044571516901	0.0538885417503355	0.02927271134456	0.101725225727777	0.0857450690532269	0.00921431293654374	0.00746819074794123	0.005992128635182	0.0584620251026787	0.0244701068105472	0.0785499536475532	0.429825667773112	2344.8797189191	1451.68439958879	1404.77520733093
149	4.76789301086008e-08	1.71240681674359e-11	3.22829505884026e-11	0.257199417167872	2.60307065593174e-05	4.67408409598581e-07	0.023068219375114	0.00102063917795307	1.83131991357018e-07	36.9270283080841	62.0636457216424	63.3474147798624	1.28376905822006	26.4203864717783	25.3938394048691	5.16336065034739	10.7897454218482	44.346199724003	0.2595	0.11525	0.102	-0.556951605731165	0.136122849521708	-0.34073827314506	0.120428064684569	0.215833333333333	0.1305	0.0826666666666667	-0.254440535343508	0.0949962049214523	-0.675564512056548	0.342121244763643	0.00980448565552955	0.0071420741638323	0.0067691144513317	0.0554516364707797	0.0300569911088817	0.109743197686361	0.0905585885757588	0.00920146652827218	0.00753413940860628	0.006159173008653	0.0575785272454949	0.024644538813735	0.0682452619653836	0.142603655916426	2290.13313158092	1429.41150164406	1317.82132276706
150	1.90441286670336e-10	4.51141943707408e-12	3.18461208781958e-12	0.0635116497643239	0.000472867303627196	7.73362499374676e-06	0.0126544367909628	1.59711413127155e-07	1.27043581460681e-09	48.2279613222199	64.9048050448037	68.3480289288018	3.44322388399814	20.1200676065819	20.0026169953999	6.21678962863189	27.4680483335396	55.3506573188562	0.25975	0.11475	0.1095	-0.555473555045769	0.139503548293804	-0.323528076369025	0.118613983316541	0.220833333333333	0.1315	0.0785	-0.368663315614279	0.054462639031804	-0.59634739895594	0.451894580539427	0.00980755131423694	0.00712857819368854	0.00698421539131749	0.0556238641740589	0.0289084868430782	0.107026753201921	0.0866063133745484	0.00927771653604338	0.00755860048028802	0.00601556052951361	0.0532042285207709	0.0248642554814464	0.0771832831927424	0.106126303227127	2291.1810501472	1425.33018906207	1381.87475143093
151	4.75593818264245e-09	7.65928118024516e-12	2.53485584122529e-11	0.760955451034234	0.000181273870043633	1.93635915921834e-08	0.307087143048665	0.000475651568716179	3.7369794592715e-09	41.6519044051238	63.7783329539816	63.8708866262023	0.0925536722206743	22.2189822210785	31.5573515142078	1.04316230171116	12.2087789083462	52.982370835172	0.267	0.12225	0.1055	-0.609385041049082	0.146534349143399	-0.399109287314718	0.178902858057615	0.218	0.129166666666667	0.0846666666666667	-0.348921091092168	0.053505436062416	-0.603753571671737	0.291348925405758	0.00989466786840837	0.00732661643626866	0.00687084268773633	0.0502032966451357	0.0300282095614941	0.100338229459282	0.0904472791643722	0.00923475177360822	0.00750129683265035	0.00622643520473718	0.0547724523358448	0.02366222523545	0.0742920521330667	0.102639847061589	2321.00835082542	1485.53646852753	1348.00927104723
152	8.85657271966617e-08	2.43460101858826e-07	6.46467061151733e-07	0.722149601955678	0.210369766619188	5.35217070620497e-05	0.176808362792401	4.57209397878287e-06	9.05137560245966e-07	35.6552589986204	41.3821841016033	41.5086264808015	0.126442379198124	5.85336748218106	16.3191019703318	1.82424879094924	21.0086712303055	40.7475502906881	0.258	0.1165	0.10575	-0.492639726269117	0.133395881981791	-0.51296916932788	0.114298915449949	0.222833333333333	0.1255	0.0788333333333333	-0.338474261879358	0.0832371823407389	-0.59568386013744	0.0668160666497768	0.00978600444213422	0.00717562678864397	0.00687801732413895	0.0584018129789963	0.029324167812042	0.0938496935258208	0.107409369529741	0.00930766543029591	0.00740961039212465	0.00602722848297934	0.0552605986443495	0.0254960073934331	0.0789999782751596	0.104657221173682	2283.81827056865	1439.57195762891	1350.14550134203
153	3.10833874192639e-07	4.47158567418782e-08	8.81507939797598e-08	0.347721697162	0.0117325597244039	9.88087231143764e-07	0.0537905311702356	0.00233786566306742	2.11257649251726e-06	33.073093027102	45.0996582076405	45.9814123009019	0.881754093261407	12.9083192737999	23.9511992743755	3.71918777150586	9.26333775063449	38.8228551613891	0.266	0.12325	0.10325	-0.466213090034415	0.155512587200127	-0.469573190466947	0.0157677906721787	0.223166666666667	0.1365	0.0851666666666667	-0.217614233001065	0.105709706205164	-0.569902997991179	0.14140926949433	0.00988285563072278	0.00735232936718437	0.00680572389161097	0.0567527046582765	0.0304305933218599	0.0957528143711166	0.104041467011506	0.00931262665875855	0.00767876010032474	0.00624308744518302	0.0559591504583948	0.0248161710602985	0.0746407647339326	0.119556611890076	2316.9585353726	1493.40304836346	1328.66331460691
154	1.66358129944906e-07	1.9821710052947e-07	2.66206912647868e-07	0.195968482518149	0.0575150444066579	0.00352007363556673	0.911034495420851	1.79115291506646e-07	1.11422791570514e-07	34.3593954571006	41.8347933928599	43.5069607773403	1.67216738448042	9.14756532023966	8.5161553837861	0.0124844373222004	27.2463245778599	45.4581680360067	0.25775	0.12375	0.114	-0.380820476488372	0.119572255943475	-0.36204304376679	0.0826318882236523	0.232166666666667	0.123	0.0825	-0.26459743531092	0.0896631119722862	-0.622225013683718	0.302689581702834	0.00978290965974364	0.00736512669922574	0.00710825320538147	0.0610090332783949	0.0279119783816101	0.0980552376522554	0.0916468610510884	0.00944337023516906	0.00734591595654485	0.006153519960474	0.0566620458807256	0.0255068319958736	0.0755985407171925	0.131256011665416	2282.76122781302	1497.32244079885	1419.18975051625
155	5.34845521046955e-09	3.52220313694122e-12	1.04687611804371e-11	0.553435705582024	6.73033770753191e-05	1.02971963461038e-06	0.824573477819241	1.25252025571397e-05	7.52548185719291e-10	41.4115499581567	65.4311741637794	65.7823722486974	0.351198084917996	24.3708222905407	23.8717474348377	0.0491360558144152	19.0815174247609	56.4967092837886	0.26575	0.1265	0.108	-0.531507219152556	0.126732287288048	-0.286344521217751	0.136548868261824	0.223	0.125	0.082	-0.258610554084514	0.0661566261720633	-0.626017819659233	0.287934900629144	0.00987989245323266	0.00743481763438945	0.00694205272581706	0.0532107618784915	0.0293488858210489	0.104523418406113	0.0812331761938577	0.00931014712127096	0.00739694919738634	0.00613651598337421	0.0577108654433311	0.0246390437627083	0.0748470364456075	0.122659439121487	2315.94288230027	1518.71510326381	1369.25326476541
156	5.70287344607649e-08	5.69424691996646e-11	1.70985956928117e-10	0.630206802230046	0.000117123468103349	0.00043728486116514	0.23478020472044	3.22251400989907e-07	8.63929818526428e-09	36.5593961262966	59.4971540717379	59.728934495397	0.231780423659075	23.1695383691003	12.365737229873	1.41166491322292	26.1115451482574	51.135834416205	0.25875	0.12	0.10925	-0.492762946069688	0.129440790816347	-0.408856019245889	0.0257148201358948	0.228	0.128	0.079	-0.189065873322641	0.109116049004398	-0.736283832884278	-0.0233422527546882	0.00979526377113823	0.00726817812155173	0.00697721717662313	0.0573750611190068	0.0287792775163144	0.0987770567452159	0.0871033108905586	0.00938360410572646	0.00747234353860819	0.00603305054258828	0.0579698226400348	0.0262040059518989	0.0640491195529444	0.303819158118709	2286.9815666138	1467.69996509084	1379.77761009774
157	5.68734844482199e-09	2.83532190302252e-11	9.14243902465828e-11	0.748836616928817	0.000545868613603315	4.76502576313757e-07	0.0626884566488807	3.05292068535399e-05	3.46905779994212e-10	41.2857727996197	60.9874344305608	61.0899456642801	0.10251123371927	19.8041728646604	25.3566672689194	3.46479027783698	17.3845842365217	58.1877808517261	0.26	0.11875	0.106	-0.587011281660415	0.107582994701614	-0.46375724474995	0.112300916294585	0.216333333333333	0.131333333333333	0.0813333333333333	-0.284352487586666	0.150173917795229	-0.563119823071889	0.0731990097060818	0.00981061282805672	0.00723535720935556	0.00688517994328585	0.0529682975731883	0.0290880092363834	0.0967869811298469	0.0842612629883744	0.00920918105039317	0.00755453373375297	0.00611373862796871	0.0564552339814748	0.025738365920577	0.0785917201110452	0.131702403728605	2292.22766852568	1457.70813224821	1352.27908800455
158	9.01989855344235e-07	1.00509883687872e-07	7.24803353952704e-08	0.0787044950188341	0.00370215844945957	4.04169868614517e-06	0.419327279961615	0.000696068712937979	2.29966369148628e-06	30.8776587054817	43.3266030549821	46.4180561678222	3.0914531128401	15.5403974623405	21.2449687467015	0.65219982801591	11.49971475025	38.6294942834802	0.2585	0.12025	0.101	-0.4450669887881	0.15210878497019	-0.423651387999964	0.0417838931860636	0.2185	0.125666666666667	0.0811666666666667	-0.33838924422646	0.0724779792081903	-0.738556462416492	0.410118332135604	0.00979218149388606	0.00727471164134582	0.00673960021852578	0.0593746066461877	0.0303424271380812	0.101781512234365	0.105331898708771	0.00924237987711479	0.00741382223673165	0.00610802532993766	0.0558679975736706	0.0246343058876143	0.0635139727620358	0.140985755893995	2285.92843914551	1469.69121225258	1309.09863516473
159	5.07370547135713e-08	6.73423000670426e-09	2.99516566543515e-09	0.0392963513649543	0.0022406315936672	2.12022820898116e-05	0.262613579897645	4.57209397878287e-06	6.9356834769586e-09	36.7994065219609	49.2208774316387	53.4688874534186	4.24801002177992	16.6694809314577	18.078129897729	1.25492673325425	21.0086712303055	51.6204121943287	0.262	0.125	0.10575	-0.53435259955222	0.138306479863661	-0.489356754501552	-0.210803757566933	0.224833333333333	0.132666666666667	0.0788333333333333	-0.335075878780437	0.0972444325997429	-0.713156812085334	0.28316710232746	0.00983495618605344	0.00739694919738634	0.00687801732413895	0.0538665655205215	0.0296121561612783	0.0922859939558892	0.345663130874142	0.00933730396851672	0.0075869553878443	0.00602722848297934	0.053409111345389	0.0258599212852829	0.0654682655954084	0.144155819456337	2300.55390576632	1507.08064502575	1350.14550134203
160	9.72586277228914e-08	2.67547459328332e-10	8.32161137877279e-10	0.757159047559748	0.000344735170820291	3.16421430362821e-05	0.397249790255225	4.93486513387513e-06	5.4830816066394e-09	35.4628724910399	56.181174511119	56.2767875628815	0.0956130517624842	20.8139150718416	17.3165355755009	0.71663537348195	20.8624022991662	52.1384060663906	0.2675	0.12375	0.1085	-0.456247452976722	0.175853925226681	-0.292454296071684	0.126372175005966	0.230833333333333	0.1295	0.0813333333333333	-0.185996673436765	0.102181482507128	-0.572759503210886	0.189777219733081	0.00990054975457027	0.00736512669922574	0.00695615332166545	0.0568394302591997	0.0298309317612674	0.105158666126412	0.0955925160391573	0.00942438657467595	0.00750953204505899	0.00611373862796871	0.0572258214325454	0.0258352404278027	0.0783875939737147	0.130782882328786	2323.02559113768	1497.32244079885	1373.47075143181
161	3.62631294495409e-07	5.25470669876026e-10	1.65303042547206e-09	0.834959198347554	0.000198777152119174	0.000193964172942147	0.00300286475185968	0.000131566694263816	2.30965650173933e-07	32.755733465201	54.7302875822606	54.7736954343418	0.0434078520811454	22.0179619691407	13.888670434877	8.80572695000046	14.6192080778055	43.8257754152434	0.247	0.114	0.099	-0.538322272776639	0.1381349437053	-0.556973952218803	0.083507173420863	0.215	0.134	0.077	-0.166944920330969	0.0845613616319813	-0.676939037523252	0.0588279320706482	0.00964582920284748	0.00710825320538147	0.00667995590595123	0.0583427842628916	0.0298453997592205	0.094223510809214	0.110852708210802	0.00918856435235825	0.00761912235843187	0.00596265684391775	0.0591080744750878	0.0253885834691937	0.0696742044003952	0.14743270336204	2236.06097320683	1419.18975051625	1291.5207068548
162	7.07917344602302e-10	2.30412672704292e-12	2.67581413038097e-14	0.000464748386750199	1.17327901523334e-06	1.56752402065083e-06	0.55588174463158	1.14646789337405e-06	2.16645711305646e-12	45.5470999316385	66.3330419097583	78.5850875407195	12.2520456309612	33.037987609081	23.0633243750053	0.346885053008009	23.6650333605812	69.1770079087094	0.265	0.13525	0.11	-0.504758714056292	0.13420549527545	-0.344651363517723	-0.393561539843837	0.223	0.131166666666667	0.081	-0.242176133675716	0.081086077105419	-0.639210774427251	0.421863025847811	0.00987097857910018	0.00764905044671351	0.0069981774229882	0.0525357329030731	0.0290776877311218	0.0962913308889173	0.238312544283543	0.00931014712127096	0.0075504629564378	0.00610230440567576	0.0566203453727175	0.0250876625378307	0.0722356269002756	0.129626327847328	2312.88823269741	1584.9850264385	1386.06134767466
163	4.5281305700065e-10	6.72475121957855e-14	2.161011122544e-13	0.580051346228589	1.45969589925534e-05	2.4329783611581e-07	0.583329513254425	1.76972651724804e-06	4.23918183136366e-12	46.4598258292026	73.8165683178449	74.1227199643217	0.306151646476792	27.6628941351191	26.6543862754115	0.30088279973279	22.8300954005435	67.7320286298152	0.2725	0.12675	0.1125	-0.391995041338071	0.156931102183588	-0.246092923256399	-0.0936486331429857	0.227	0.1305	0.0836666666666667	-0.369858405423733	0.0619554225115291	-0.786294645382201	0.165717021337021	0.00995848686951814	0.00744109559822013	0.00706730842854704	0.0578312568801218	0.0293363896596795	0.10442014320413	0.212544242666911	0.00936906557212871	0.00753413940860628	0.00619293581468274	0.0525313107810685	0.0245207709208964	0.0557425416864856	0.113530656712731	2342.91828933312	1520.64623847712	1406.84191539756
164	3.73907440949722e-09	2.66448419085166e-09	5.87105864550822e-09	0.383667788179267	0.0431475993847325	2.14832855135101e-07	0.130586205622646	3.62281005245003e-05	6.61730885917859e-08	42.1442427422371	51.2288514518368	51.9877680342979	0.758916582461097	9.8435252920608	26.8948294667352	2.28552193783526	17.0594260532362	46.6209983045787	0.2665	0.1185	0.10275	-0.469606830820616	0.127612739448185	-0.507211325725165	0.216315772512695	0.221166666666667	0.128666666666667	0.0786666666666667	-0.244451092061332	0.105030648505378	-0.538959086791304	0.35399025687089	0.00988876983676141	0.00722876216936556	0.00679111760973071	0.0577678234906329	0.0302523444383556	0.0949216223565882	0.113900747096425	0.00928272969801633	0.00748891311791114	0.00602139848631334	0.0574595190006898	0.0258113228860362	0.0828277628997023	0.121923610350115	2318.98600093603	1455.70261613539	1324.3346589214
165	2.23145687068977e-10	4.27391692103669e-13	3.59920267440431e-13	0.077148184688844	4.74648339947658e-05	6.82237531367266e-09	0.749357974986077	7.21917144264324e-05	2.24550378530321e-12	47.9045345925624	69.9062683021184	73.03024732208	3.12397901996155	25.1257127295175	33.5848007565364	0.102071330302351	15.7525198541007	69.0999229962004	0.272	0.1275	0.10475	-0.596304053261778	0.111585378904417	-0.232514816857531	0.0343575659364895	0.221166666666667	0.125333333333333	0.0813333333333333	-0.350640066746947	0.108062711961569	-0.591235072254449	0.318170167347479	0.0099527648803929	0.00745987264300973	0.00684924629703289	0.0492376615324101	0.0300664973961767	0.109006427751024	0.0668880270854813	0.00928272969801633	0.00740539427556918	0.00611373862796871	0.0551623480640362	0.0253873064501611	0.0781755501907629	0.122330210110699	2340.95181544975	1526.42610725605	1341.58466299635
166	1.47194723956726e-07	1.53621966265238e-10	3.19592771167185e-10	0.31854982956208	8.94116052760885e-05	0.000165444350285087	0.539717373368126	7.85989108549307e-06	3.34326192452695e-08	34.6110763212819	57.3717090634818	58.3666003626822	0.99489129920039	23.7555240414003	14.1877471085863	0.376063828859515	19.9716500744034	48.1399056187005	0.25225	0.12325	0.1075	-0.509482987002127	0.0483014744778545	-0.396204213129809	0.0633115702629396	0.219666666666667	0.119166666666667	0.081	-0.197777533138705	0.0507362341938195	-0.723751732379871	0.213111083971931	0.00971376071990976	0.00735232936718437	0.00692790537871789	0.0566427520445905	0.0274521095309987	0.0990983339536685	0.0666418725581187	0.00926010182741195	0.00724632601609097	0.00610230440567576	0.06150044365296	0.0242898602097665	0.0670711961363594	0.146340022933672	2259.17419650914	1493.40304836346	1365.02539773038
167	0.000210043714018207	7.09553301957567e-07	1.38739237803608e-06	0.383363328202984	0.000450653257897539	0.00013022523890061	0.281043771912796	0.0181881861257784	3.90166335079561e-05	19.5533439002611	39.0192967359217	39.7791855245414	0.759888788619719	20.2258416242803	14.6385227482824	1.16203561319071	5.57793212778142	32.0940876903402	0.254	0.12675	0.098	-0.479725398857809	0.134849540320168	-0.315705465801417	0.0916058704941854	0.220833333333333	0.134166666666667	0.0841666666666667	-0.246201041668849	0.0876222843637561	-0.675295819490061	-0.137960155159141	0.00973598452635113	0.00744109559822013	0.00664982030246138	0.0568692678311792	0.0304002513782814	0.108140098325975	0.0903811761119856	0.00927771653604338	0.0076231254831714	0.0062097181694757	0.0561343998598419	0.0245519312681074	0.0666658923433975	0.326199286096634	2266.74830962969	1520.64623847712	1282.66467590374
168	1.12542079186845e-08	9.63747092739512e-12	3.15850327209435e-11	0.745060482975879	0.000100273046699898	0.000412974349908505	0.0301547027273492	1.53261862755249e-07	1.34956025835607e-09	39.8879162127014	63.2890126379425	63.3947412317611	0.10572859381864	23.5068250190598	12.4725572200277	4.70045104841483	27.5477713905311	55.2182874111044	0.25	0.11625	0.10625	-0.51827635144619	0.187449713167397	-0.35231189964193	-0.063708747941619	0.2195	0.130833333333333	0.0756666666666667	-0.291964870469094	0.0771680256832427	-0.696952968781525	0.089498160823357	0.00968487988821878	0.00716893754909271	0.00689233058264258	0.0583318375242161	0.0293201551675476	0.106055399690769	0.26015906769146	0.0092575767003672	0.0075423092833544	0.0059150744005205	0.0558692118623143	0.0257595831599679	0.0691006111577798	0.127954019460896	2249.34057847523	1437.54474241106	1354.41003653225
169	1.15283008519917e-08	8.18414056195703e-09	1.53969660253036e-08	0.302985277010256	0.0400895209096103	7.90672526548712e-05	0.138250799046287	3.28006163924515e-07	3.34032847583692e-09	39.8386114734967	48.7977590218434	49.8587675445197	1.06100852267627	10.0201560710229	15.5804655472512	2.19732129725708	26.0773688412619	53.2291328326586	0.25525	0.1195	0.11	-0.524641579863191	0.127235044397727	-0.429448890320545	0.221350330817199	0.221	0.1295	0.0796666666666667	-0.336118736552988	0.108396609008268	-0.563820631079713	0.411883978176072	0.00975173148130329	0.00725508050241679	0.0069981774229882	0.0564877108064588	0.0284389525629025	0.097146760393069	0.0966726769491056	0.00928022420422267	0.00750953204505899	0.00605625986779279	0.0546511754867673	0.0256770077512644	0.0799808765713764	0.117629701841518	2272.11879192912	1463.71036422143	1386.06134767466
170	2.26884091450308e-11	2.0638490283961e-14	5.17707555564645e-14	0.351289948486847	6.02246793457106e-05	1.36704089614511e-05	0.000774113438423317	8.28597095711213e-08	1.22172260786552e-12	52.5658343942414	76.3082712171017	77.1770632272019	0.868792010100151	24.6112288329605	18.9145770676769	11.3022950371987	28.7380480428219	70.4083268133696	0.26375	0.11375	0.11375	-0.59167747316741	0.104446342302716	-0.343078510994155	0.176070117632688	0.225666666666667	0.1365	0.0815	-0.323671606915166	0.0545327044875821	-0.655439216047343	0.395972109179533	0.00985604076289054	0.00710145647681136	0.00710145647681136	0.0535017410964414	0.0281135871789024	0.104048504700763	0.0804577275092491	0.00934956246410741	0.00767876010032474	0.00611944432112914	0.0527831796018645	0.02465098397222	0.0690340767745093	0.113441927299138	2307.77146900054	1417.13799365015	1417.13799365015
171	6.77452207004333e-05	1.90118730017445e-06	4.21040449565464e-07	0.0174889612352266	0.000387974995835677	8.99325374655959e-05	0.990240733851375	0.00620391195479762	1.6377493231459e-08	21.9210605964217	36.8291666426594	42.475795608083	5.64662896542359	20.5547350116613	15.3371075133837	0.000149615249029011	7.49009974724868	49.7221311407629	0.26075	0.12775	0.101	-0.489651258281014	0.129445388397066	-0.244355249164085	-0.29562764936421	0.2265	0.127666666666667	0.0848333333333333	-0.377520144430764	0.0678508855236196	-0.646052121492692	0.297792734919748	0.00981977253893175	0.0074661127884653	0.00673960021852578	0.0553485561168124	0.0302233242422012	0.110367482318056	0.24541409228865	0.00936176780037692	0.00746403378506667	0.00623199312528514	0.052993151324445	0.0244150388033198	0.0709145904156183	0.110591659818516	2295.35973063853	1528.34823051336	1309.09863516473
172	1.55466183748443e-12	1.4659090090257e-14	4.95742432107719e-14	0.623835770332339	0.000702736526773332	8.16392300443903e-11	0.000308098323004139	0.00117825651338179	8.08899994874141e-12	58.022391990442	77.0290931544805	77.2696062572395	0.240513102758996	19.2472142667975	42.2181400525988	13.0205074104815	10.5241334004877	66.3389914023098	0.2755	0.11675	0.10175	-0.455926748205281	0.138611989707562	-0.347609063513597	0.0700048632223096	0.2185	0.1415	0.0826666666666667	-0.309998578284585	0.158970476566104	-0.757790126746479	-0.0885831518162561	0.00999248717286892	0.00718230544503315	0.00676175490643571	0.0576555754862627	0.0310817379428948	0.108634818183457	0.0973774981391085	0.00924237987711479	0.00779546404198075	0.006159173008653	0.0531238301824253	0.0257267494166339	0.0570696608913359	0.253854185125132	2354.61140363648	1441.59674395688	1315.6447598341
173	4.39874845695282e-09	2.44999746563282e-12	8.13393305400422e-12	0.724308527936342	6.29551087932129e-05	9.04422445631428e-06	0.0898136837799688	1.01809832869867e-06	3.46920440985699e-09	41.811710072041	66.2026371984612	66.3270390340222	0.124401835561002	24.5153289619811	19.7033591797008	2.87770967649249	23.8935968762871	53.1458941891095	0.2635	0.12225	0.109	-0.503301284607339	0.180975489383274	-0.474681366563053	0.0770584545355229	0.224666666666667	0.133833333333333	0.08	-0.207355232781197	0.0568605339768643	-0.610828501631072	0.181329215129184	0.00985304096246961	0.00732661643626866	0.00697020744999372	0.0557420401916093	0.0295710411689888	0.0930461745596621	0.109656392205876	0.00933484587186653	0.00761511530455462	0.00606781749928278	0.0566066497717459	0.0248908112315536	0.074471377143512	0.115827953426733	2306.74425710682	1485.53646852753	1377.67789977068
174	6.8341161369181e-08	2.03236042943618e-12	6.85490485954296e-12	0.756084862660691	3.85627921805707e-06	2.96204926571738e-05	0.11613093074575	5.8369849503229e-06	8.78480120976856e-10	36.1877857699219	66.5996100368211	66.6960986275626	0.096488590741501	30.5083128576407	17.4420212275472	2.46874075057531	20.5409251652882	53.6238013285285	0.2615	0.121	0.106	-0.581264732113474	0.185625278408071	-0.434749601167377	0.00818492330323408	0.225	0.131666666666667	0.0793333333333333	-0.257399987752815	0.0675059552366738	-0.680884076028176	0.116769096625853	0.00982889508486557	0.00729425137019048	0.00688517994328585	0.0525647339822942	0.0299774950443126	0.0980315570799004	0.0951237426459597	0.00933975993041464	0.00756266320254547	0.00604467094234073	0.0557938894218825	0.0252388368437963	0.068853025152059	0.12378842230593	2298.48012015872	1475.65079159864	1352.27908800455
175	1.53293052105762e-05	3.42851436060357e-05	8.17657088311022e-05	0.838160032469779	0.254263162980389	0.00051423667011534	0.318146491439709	0.00018078446340761	2.56816596342583e-05	25.0150121368388	30.3121325479369	30.3538496213587	0.0417170734217507	5.3388374845199	12.0633186654431	0.996551062323306	14.0209568808241	33.0710449650432	0.25175	0.1255	0.1015	-0.501495462718635	0.0980610560853732	-0.273840533850538	0.111248893839612	0.221666666666667	0.132333333333333	0.0796666666666667	-0.448878028124877	0.0888210909988546	-0.557350197645225	0.114468509250182	0.00970737272863499	0.00740961039212465	0.00675438271368461	0.0565171672721838	0.0291682774962578	0.109358842219584	0.079318060304349	0.00929023315066821	0.00757887397813814	0.00605625986779279	0.0502062259399504	0.0253815061208865	0.0795914480590178	0.09095136750629	2256.99824843739	1510.9678991091	1313.46546157725
176	4.48259838692065e-09	4.73701269768886e-11	1.38794880192616e-10	0.58899494769683	0.00102614897399486	2.38103895553831e-05	0.0391698833914458	8.86020976072039e-07	8.31180527015148e-10	41.773061020438	59.8907456373017	60.1826622217195	0.291916584417777	18.4096012012815	17.8573016771443	4.25348447753822	24.1611412989751	56.2793666078112	0.26475	0.1125	0.113	-0.563522690898764	0.112354459062702	-0.429703334653638	0.0286733759202552	0.227666666666667	0.126166666666667	0.0833333333333333	-0.257314526015898	0.08070284913248	-0.619540006156585	0.0709983185649352	0.00986799916161969	0.00706730842854704	0.00708100065563777	0.0551915828117532	0.0283750928977162	0.0988951102147367	0.0768344649683665	0.00937876635848134	0.00742643221150914	0.00618171102689656	0.0567331338316303	0.0249569735585671	0.0744472364986006	0.115724619286695	2311.86745012892	1406.84191539756	1410.96782463618
177	5.38273345514446e-09	1.02127225848427e-13	2.999192073831e-13	0.485342798934581	1.89298890235035e-06	2.06763845454832e-08	0.100772293771281	0.000659008925032651	2.12076463714301e-09	41.3984712413585	72.9340909893435	73.4209254242414	0.486834434897901	32.0224541828829	31.4299772127015	2.69327824056472	11.6014366245636	54.2270818218605	0.2735	0.11925	0.09925	-0.494104694324768	0.181749740222883	-0.176213266305226	-0.0494363332042393	0.224166666666667	0.130333333333333	0.0795	-0.37820593530867	0.0758496062183337	-0.774811476980187	0.198314753834094	0.00996988336376828	0.00724851634782059	0.00668745690004017	0.0556698706218703	0.0317903263753127	0.119904588510757	0.231923216000573	0.00932745875651768	0.00753004837913236	0.00605046932803934	0.0526925974396602	0.0253193569563633	0.058694359922663	0.131283002197937	2346.83610998344	1461.71200195819	1293.72769194992
178	3.59451302584737e-15	2.61505648430256e-18	6.47641800585371e-18	0.291879655613247	3.3479846852403e-05	9.32722106295632e-11	0.187154781028648	1.26359406207395e-08	4.33905679402124e-15	70.3484610693595	95.1160849690386	96.22701598614	1.11093101710139	25.8785549167806	41.9576406502947	1.73987409103938	32.3865288570078	82.4579422405062	0.269	0.118	0.11725	-0.46443407603395	0.124962903557984	-0.313363107838837	0.122695936557666	0.212666666666667	0.126833333333333	0.0826666666666667	-0.233815524220346	0.0755752607968965	-0.745655849413363	0.332323955496134	0.00991809882700163	0.00721554100646708	0.0071956311261523	0.0577960621065583	0.028153302196178	0.102194701376172	0.0859992127950254	0.0091521395644451	0.00744318614266912	0.006159173008653	0.0596028546973084	0.0241067260408682	0.0618134097623542	0.159973501198579	2329.04671516862	1451.68439958879	1445.63904798367
179	3.31574035277068e-06	2.90676853250762e-09	4.33246557517618e-09	0.203594495836099	6.43316089328951e-05	0.000457633797896271	0.364697035722828	2.67448273568417e-05	4.44180424898564e-06	28.1885016488013	51.0406398454797	52.6570397873802	1.61639994190045	24.4685381385789	12.2808340717238	0.821653941184195	17.6362038179013	37.1249561383885	0.25725	0.124	0.106	-0.537605260988319	0.168070421847431	-0.315279715141587	0.0891620993418293	0.226666666666667	0.130166666666667	0.0811666666666667	-0.34473285575634	0.0573999166619807	-0.652965526354714	0.373482307955597	0.00977670756212835	0.00737151067182246	0.00688517994328585	0.0545210412978263	0.0295948356438819	0.104940645768671	0.0892453754797619	0.00936420250682026	0.00752595327942978	0.00610802532993766	0.0534246970412062	0.0248251716738944	0.0711647864393516	0.114875987539049	2280.64322123547	1499.27867674733	1352.27908800455
180	2.27954240611611e-08	3.31175248455714e-09	9.97625840635427e-09	0.807003201673337	0.0147569743412175	1.23524823363762e-07	0.0208596037941618	0.00173950031730659	3.8163861939566e-07	38.4410907944002	50.758462386777	50.8181419000175	0.0596795132405532	12.3770511056173	27.965075725584	5.33848418396065	9.80593016213152	42.6970396835461	0.27275	0.115	0.10925	-0.52973596269969	0.128412675745972	-0.403051835126641	0.138858184501377	0.226166666666667	0.1305	0.0901666666666667	-0.311080289431843	0.106641109206826	-0.603396708115567	0.0869098984162856	0.00996134192347889	0.00713533156049802	0.00697721717662313	0.0552515619340535	0.0295818896879131	0.101496745555304	0.0932353876733617	0.00935689203165366	0.00753413940860628	0.00640615632527621	0.0544117315637962	0.0242078949666046	0.0715403161078697	0.111882985128834	2343.89963430169	1427.37207355338	1379.77761009774
181	1.39091957447361e-17	2.71898853579873e-18	5.72641537611058e-18	0.228278035937568	0.0049478794669208	4.74743209508901e-13	0.0062340033071611	3.11959532811422e-08	1.68316430301511e-16	81.6023115707576	95.034788040819	96.48634658218	1.45155854136101	14.8840350114224	52.3067360975983	7.48138695880334	30.6316720575842	89.3489314301939	0.28275	0.121	0.11	-0.437347869224642	0.122286908111491	-0.417739243564588	0.00614556362835878	0.219	0.139833333333333	0.0773333333333333	-0.297925575486018	0.0893693375835809	-0.753420295303144	0.180377324735966	0.010072335614065	0.00729425137019048	0.0069981774229882	0.0563778896859033	0.0299895802072115	0.0973410699714023	0.0896493191984151	0.00924998816975299	0.0077569369693639	0.00597446998404374	0.0537414322429742	0.0256547321863316	0.0599160997787622	0.152629150406355	2382.12747187024	1475.65079159864	1386.06134767466
182	2.2416057784798e-19	1.60781106395282e-20	1.40672868394753e-21	0.00416417185138989	8.09611593159596e-05	1.91894700821851e-15	0.299529884438573	1.24772716652854e-08	1.66282111604221e-20	89.9534323131629	105.713357102701	113.924160118102	8.21080301540132	23.9707278049391	63.1464534676379	1.07628603078774	32.4110847088159	108.756593780644	0.2895	0.11775	0.11375	-0.43529905688204	0.161711357955283	-0.402727602415777	-0.192446797100149	0.219166666666667	0.124666666666667	0.0796666666666667	-0.231425430168954	0.0676313811496236	-0.664376592758394	0.419069051210202	0.0101437824878879	0.00720891482655248	0.00710145647681136	0.0564829155613648	0.0301296910029335	0.0980811194864986	0.251074596079098	0.00925251987333438	0.0073884869434886	0.00605625986779279	0.0591592789822782	0.0248335733056957	0.0723718801314341	0.136109128426508	2406.81353308684	1449.67169037635	1417.13799365015
183	6.21677675824716e-11	1.23432220737994e-12	2.27068401581471e-12	0.233770358845527	0.000956895501383644	4.79722050392317e-08	0.199340906804089	1.37746612113454e-06	2.97729966935384e-10	50.5114675980803	67.6581627467604	69.075935416462	1.41777266970166	18.5644678183817	29.797047315089	1.64719668709495	23.3118793357071	58.5210791325811	0.2645	0.11775	0.11225	-0.494311739180092	0.100642265452492	-0.375809024081562	0.193237445910818	0.217	0.126333333333333	0.0831666666666667	-0.294773451524882	0.0965369281851517	-0.730321327802327	-0.0953548382352786	0.0098650156749563	0.00720891482655248	0.00706044571516901	0.0571545802458027	0.0283260546751398	0.100657368640931	0.0887968388785792	0.00921943593716556	0.00743062704085067	0.00617608760787776	0.0572725560848211	0.0246537865223607	0.0634750814006678	0.383018629214577	2310.84538325282	1449.67169037635	1404.77520733093
184	2.13634363108834e-05	5.20783521707925e-06	1.33793444442866e-05	0.919226525555777	0.0362639479258107	0.00014498717037891	0.221876615168882	0.000952232264325513	2.45911627770228e-06	24.3252526892793	34.5752700969606	34.585553694902	0.0102835979414522	10.2603010056228	14.436215083073	1.49219235345299	10.9182167408671	36.2551006045072	0.2625	0.12075	0.099	-0.463671718131862	0.137139964585661	-0.372623284376567	0.00471698114227241	0.229166666666667	0.129	0.0798333333333333	-0.244522303696155	0.111664238829015	-0.563044103013227	-0.129701285538121	0.00984100084589085	0.00728774823846115	0.00667995590595123	0.0579434138621172	0.030765213741269	0.106455674982693	0.0925645517442319	0.00940047005188442	0.00749717305401849	0.00606204258408474	0.0561490284408637	0.0261569350384132	0.0801229104358545	0.268931053576282	2302.62251956406	1473.66662128292	1291.5207068548
185	4.30056448490136e-12	2.33061611397503e-16	9.16326695069872e-16	0.862607399551432	5.3570191927999e-06	1.37817796523599e-09	0.364168462628912	1.65876715590103e-06	6.54877376462894e-13	55.95229879002	85.7296536096219	85.7596019933408	0.0299483837188745	29.8073032033208	36.699457353403	0.823466931596158	22.954554732426	71.7469527353675	0.27725	0.11975	0.11125	-0.525621035967772	0.16672650942603	-0.512079991634452	0.00674005563841108	0.223833333333333	0.125833333333333	0.0825	-0.136084152346248	0.0655797579994674	-0.66285345512095	-0.163075749474948	0.0100120596991683	0.00726163441776083	0.00703288343958133	0.0537340829607199	0.0298697610543033	0.0901029409297369	0.0996826135315453	0.00932252330817826	0.00741802981666684	0.006153519960474	0.0604754998957334	0.0245938448433409	0.0708822571829599	0.314636945373062	2361.3490162673	1465.70635050334	1396.48323819039
186	6.72749891821204e-11	4.52728686437291e-14	5.37868864582854e-14	0.117989744322236	2.23834108472135e-05	7.37209100491603e-09	0.0778244354367921	1.32308689938107e-05	3.32894739111341e-12	50.3504914723817	74.6517022311818	77.0955067754621	2.44380454428028	26.7450153030804	33.4340760119539	3.10975983153821	18.9769279393113	68.2525986029005	0.26275	0.117	0.11075	-0.585266737662029	0.142690706722283	-0.324732122049583	0.117281795546465	0.212666666666667	0.128833333333333	0.0845	-0.257881052311517	0.0755904884534845	-0.556020787873409	-0.227532165635655	0.00984401701977108	0.00718897354775598	0.00701903498894884	0.0531599962915633	0.0289223906491758	0.10517272318501	0.08345032515201	0.0091521395644451	0.00749304515137858	0.00622087008482786	0.0584121473704107	0.0238152714576434	0.0784032734047504	0.300985667481606	2303.65488902019	1443.61910591001	1392.32210245746
187	0.000128698610110744	7.99517184823789e-08	1.95280838931544e-07	0.540822869150454	9.5067118964893e-05	0.0324964025337886	0.960370020682041	4.30716864082436e-05	0.000130068237270829	20.5797217768995	43.8282073471419	44.2022241448794	0.374016797737568	23.6225023679799	4.57211600048868	0.00246902187154774	16.7309888515938	29.2534864843977	0.251	0.123	0.101	-0.603214173784055	0.117655386970553	-0.537157949541728	0.116444256940301	0.232333333333333	0.123333333333333	0.0773333333333333	-0.249699729522927	0.0735408556224693	-0.685460498763689	-0.022734688121197	0.00969775867206597	0.00734591595654485	0.00673960021852578	0.0521570291914751	0.0294831210310841	0.0913249140482795	0.0905556931886315	0.00944573389007645	0.00735446498317216	0.00597446998404374	0.0569532568087411	0.0261558993548291	0.0717041358156979	0.417101542243419	2253.72437042265	1491.4398838437	1309.09863516473
188	4.52037695010629e-08	4.00545945274743e-11	1.03614862245984e-10	0.450767987314475	8.83432004287735e-05	5.48788739905431e-08	0.754621323820312	0.00274029163885672	2.19620431478663e-08	37.0364571568825	60.2493267155987	60.818046755081	0.568720039482287	23.7815895981985	29.5363111335391	0.0976885279324051	8.97279445299955	49.0722383524827	0.26375	0.12025	0.1015	-0.448230356612865	0.106761089552511	-0.201160871458321	0.15162077268979	0.2165	0.122333333333333	0.0838333333333333	-0.238561499215334	0.0662086773421653	-0.691225328726317	0.327598483412801	0.00985604076289054	0.00727471164134582	0.00675438271368461	0.0585433383755249	0.0300365330934756	0.116437993246418	0.0844659595728422	0.0092117481050871	0.00732876523326861	0.00619853722338042	0.0600293295679743	0.0239599281089431	0.068487755359261	0.139101340670717	2307.77146900054	1469.69121225258	1313.46546157725
189	1.12230923907478e-10	1.35110590144881e-11	4.40896839777568e-11	0.748040221926356	0.00962182009494846	1.43406085546246e-05	0.191744258832042	1.33710530758312e-08	2.61945617717197e-10	49.3067991208591	62.5689975348214	62.6721827523215	0.10318521750014	13.3653836314625	18.8232790487436	1.70416443743034	32.2766499023073	58.8001432425948	0.2575	0.121	0.1125	-0.462411074914188	0.114123731061026	-0.357210888229669	0.0666624732272881	0.219833333333333	0.129833333333333	0.0786666666666667	-0.270059025770517	0.0386608716958079	-0.592027200486467	0.154682658276937	0.00977981070106545	0.00729425137019048	0.00706730842854704	0.0585914085570659	0.0280469736890658	0.100295008770041	0.0842307000218227	0.00926262476586529	0.00751775084272624	0.00602139848631334	0.0566783743759701	0.0244230848708563	0.077998629087239	0.0997510246379155	2281.70287831139	1475.65079159864	1406.84191539756
190	2.3504041314735e-09	1.63616977697794e-11	5.12372613467096e-11	0.666511785734235	0.000701074756118083	3.76042647427748e-06	0.0482966900688186	1.73129403015902e-06	8.10306293913861e-10	43.0940523725585	62.1607840876386	62.3464936227174	0.185709535078786	19.2524412501589	21.3832473270577	3.89963184550652	22.8722949742651	56.3349980010992	0.25775	0.118	0.115	-0.449279303069527	0.147717657015847	-0.152546667998969	0.15889140981563	0.217666666666667	0.131333333333333	0.0858333333333333	-0.329531333693882	0.106484189178901	-0.645160011422734	0.110750915224559	0.00978290965974364	0.00721554100646708	0.00713533156049802	0.0599136608775063	0.0280696424257566	0.112487335799894	0.0810610372240406	0.00922965534098111	0.00755453373375297	0.00626519053320167	0.0549188802960242	0.0244216253663859	0.0695242508507863	0.121479261387226	2282.76122781302	1451.68439958879	1427.37207355338
191	1.6881221834557e-09	3.9532360432082e-14	4.1453149798803e-14	0.0994928148213948	7.88438043348389e-07	4.99002799565471e-06	0.0812071874135389	5.26476798464342e-07	7.90843310077608e-12	43.7709052786959	74.9377691676782	77.6514239194184	2.71365475174025	33.8805186407226	20.8411107538777	3.04057420617755	25.1643048387377	66.3877001325589	0.2715	0.11825	0.1125	-0.587303280372565	0.158088245917651	-0.417438354224378	0.0376835815300871	0.231166666666667	0.13	0.0823333333333333	-0.223560897058	0.112697716076023	-0.688569807895953	0.314609505196454	0.00994702702687274	0.0072221567778789	0.00706730842854704	0.0517763678379747	0.0292904281977074	0.0973959745352148	0.0854163635070845	0.00942914491517445	0.00752185410285073	0.00614785945396531	0.0561406439043056	0.0258383520539958	0.0672359668680853	0.161470198090313	2338.98029146725	1453.69470670887	1406.84191539756
192	1.93770578704544e-17	5.97404655220303e-19	2.15734417424103e-18	0.555091396508526	0.00147002190665859	0.000118337880517481	0.0198640498623855	2.10341196131174e-16	9.86318321154344e-18	80.9311699453174	98.1937202341796	98.5419949563402	0.348274722160568	17.6108250110228	14.8189897235261	5.42380281849091	67.5032395280004	92.345307042127	0.26225	0.12025	0.11475	-0.500555792744143	0.14360476345148	-0.275295335277848	-0.230099225546751	0.2285	0.136166666666667	0.0671666666666667	-0.282225751984426	0.102649587553432	-0.653775094292495	-0.028875261776858	0.00983798056924491	0.00727471164134582	0.00712857819368854	0.0565190373070478	0.0283147467543925	0.10464264735438	0.2427220382913	0.0093908449558329	0.00767085874036832	0.00559851091273365	0.0535959921708487	0.0285621704063793	0.0765288409388072	0.358199582327458	2301.58885874378	1469.69121225258	1425.33018906207
193	3.4717168774357e-07	2.14011441050951e-06	2.58195565270735e-06	0.179681647591949	0.237977310414041	7.33588992786507e-06	0.376278415079176	0.000147776800794118	1.65462865202392e-05	32.8454497644016	36.565191589063	38.3654467718006	1.8002551827376	5.51999700739907	20.1035886543905	0.782825424553266	14.4003250362684	34.0932275084284	0.2565	0.12725	0.10125	-0.37959602942486	0.113284046795422	-0.379073845372403	0.100888744000579	0.217666666666667	0.133333333333333	0.0791666666666667	-0.391272282137685	0.0769770508202444	-0.621039988772952	0.312231124112586	0.00976737302389409	0.00745362307864432	0.00674699783161889	0.0603020434772205	0.0297182674431262	0.101776750682992	0.0975356251451763	0.00922965534098111	0.00760307050594278	0.00603886468809646	0.0525150989755577	0.025014354238888	0.0741196546292467	0.111033748545845	2277.45639625062	1524.50173668021	1311.28342202221
194	2.44091068719814e-16	2.92706671007259e-18	7.27067132062249e-18	0.293767518494891	0.0004595537246106	3.21185478448698e-11	0.580807638268735	1.66790784445669e-09	3.12400992690435e-16	75.8003829675399	94.8809629824209	95.9832373431018	1.10227436068089	20.1828543755619	44.0433361462638	0.304930798646637	36.3275339547836	88.0399343592319	0.2755	0.12475	0.11275	-0.549017370346553	0.146137320905992	-0.413468982682643	0.319762334997917	0.217333333333333	0.1285	0.077	-0.337568334481079	0.0707701886343304	-0.696794822437393	0.208186313792532	0.00999248717286892	0.00739060412041075	0.0070741600646515	0.051712966704142	0.029374146223038	0.0947804012384278	0.0951709570275922	0.00922455006706276	0.0074847769467748	0.00596265684391775	0.0553859258476302	0.0252551726893843	0.0691468035914087	0.126127685345555	2354.61140363648	1505.13359136582	1408.90611954999
195	6.24521274157003e-11	7.88574244388706e-17	2.66932083427025e-16	0.540894677301908	1.19147364689804e-07	7.94086813140812e-07	0.00768414905419933	5.1559499144686e-07	8.95794420498788e-13	50.5021629831172	87.9990826699795	88.3729667670777	0.373884097098198	37.8708037839606	24.3721435754087	7.10564684923702	25.2045841298932	71.0746904429003	0.2655	0.113	0.11425	-0.500014447069392	0.165848763301643	-0.496516319107015	0.186256603017486	0.222333333333333	0.130833333333333	0.0838333333333333	-0.0832745808168596	0.0489960737114389	-0.72646245061487	0.055790142098446	0.00987692522123727	0.00708100065563777	0.00711503904699898	0.0580472224369985	0.0287639814454513	0.0929001750336751	0.11471486478764	0.00930020741919938	0.0075423092833544	0.00619853722338042	0.0605659092702162	0.0239581622499593	0.062492659389173	0.151391309518352	2314.92594801054	1410.96782463618	1421.23903223109
196	5.20693649738113e-11	9.27376400123217e-17	3.41632414933505e-16	0.662247712286673	1.8204868519594e-07	7.35321441257282e-06	0.642602965612786	6.17241768887294e-09	6.3603278710563e-13	50.8728504759019	87.6597124460823	87.8505171493198	0.190804703237518	36.9776666734178	20.099077251878	0.215354006767484	33.7795540144798	71.8095886623487	0.26425	0.1265	0.11275	-0.536313406569064	0.120026552697213	-0.228769680259953	0.0683586632961549	0.225	0.129666666666667	0.0781666666666667	-0.348758678655573	0.0976027986708815	-0.835554098047264	0.242619932249093	0.00986202811541696	0.00743481763438945	0.0070741600646515	0.0531678410652995	0.0284705769494826	0.105367291905245	0.0715991715659131	0.00933975993041464	0.00751364349236616	0.00600386064259925	0.0536501711903798	0.0259973035419885	0.0510684138720362	0.190545778492407	2309.82203129216	1518.71510326381	1408.90611954999
197	2.87212027003966e-12	3.97772248406577e-16	1.36725010392496e-15	0.582903917254509	1.17008926306032e-05	1.3579421451521e-06	0.366664595021928	1.04235692010573e-09	2.79457196376539e-13	56.7737736967829	84.609107177479	84.9106706546008	0.301563477121817	28.136896957818	23.3393369255755	0.81493714978933	37.243990807825	73.5722657268907	0.26225	0.12125	0.11125	-0.614755680133444	0.150166520983458	-0.462530405468161	0.129203202592982	0.220166666666667	0.127333333333333	0.0753333333333333	-0.268742974090695	0.0836426861766278	-0.687253076233528	0.0502967864901078	0.00983798056924491	0.00730074442674117	0.00703288343958133	0.0506451521226146	0.028891833899813	0.0933674678047238	0.0902168469138469	0.0092676640841458	0.007455707314773	0.00590309532180366	0.0572800790829458	0.0259886449092357	0.0712847159394228	0.133498966540282	2301.58885874378	1477.63261138308	1396.48323819039
198	1.86453085656684e-09	8.46862762848013e-13	3.12265201916683e-14	0.00174649735881802	5.38354354573741e-07	9.26252416786632e-06	0.074319957563714	5.81038591849171e-07	2.86841591169816e-10	43.5676656099822	68.4572265196803	78.2557743107209	9.79854779104062	34.6881087007387	19.6577834859854	3.18493490085621	24.9741592400042	58.6022861135502	0.26275	0.1175	0.1095	-0.489843376401859	0.139098654820667	-0.397655465943037	0.0909532242520449	0.224	0.1295	0.0798333333333333	-0.23011614618007	0.0530088853107534	-0.725921349030951	0.710926823621326	0.00984401701977108	0.00720227820940727	0.00698421539131749	0.0576417995888514	0.02907585167209	0.100589547991053	0.0948374208567072	0.00932499210395749	0.00750953204505899	0.00606204258408474	0.0571876152450612	0.0247989317273091	0.0644816596938555	0.122226454022044	2303.65488902019	1447.65657465366	1381.87475143093
199	3.75185480059478e-08	1.16006451872372e-10	3.51580216232541e-10	0.667217694506227	0.000356606958756371	3.93202532566808e-07	0.0532711241338668	0.000453302807158271	9.90332855698501e-09	37.4189087373379	57.9737160676596	58.1585899962411	0.18487392858151	20.7396812589031	25.7274103392483	3.73539329854884	12.2985809658176	50.8343467203164	0.26725	0.1135	0.1065	-0.620853988612048	0.0965860805238497	-0.503619527243605	0.188687871447809	0.222833333333333	0.126333333333333	0.0855	-0.307315113568631	0.132166661290641	-0.583394692358501	0.0407941735495056	0.00989761082787407	0.0070946488299993	0.00689946927945687	0.0515502546366508	0.029306501575057	0.0956069237131333	0.0879891349079622	0.00930766543029591	0.00743062704085067	0.00625415319736478	0.0560039934477681	0.0251273971372814	0.0765083446606107	0.12287296041658	2322.01760929871	1415.08375689263	1356.53835239632
200	5.91392398381858e-09	2.37815617548106e-08	4.64821811223308e-08	0.334917077013344	0.184587224309238	1.97104009405298e-06	0.0140839875806438	3.3193136849007e-05	3.35586619950967e-07	41.2057905963011	46.477639289762	47.4074309148818	0.929791625119833	6.20164031858076	22.6230658868953	6.02758526540129	17.2256105529841	42.9863938234154	0.2545	0.115	0.10325	-0.419155567824374	0.132820026192734	-0.410472434962825	0.19954204302206	0.2135	0.1315	0.079	-0.352930565526948	0.0584739359126904	-0.566829868542723	0.0895638649845457	0.00974229599045229	0.00713533156049802	0.00680572389161097	0.0624714583077099	0.0295146607149663	0.104053006159263	0.110068527681757	0.00916519914883026	0.00755860048028802	0.00603305054258828	0.0547752775947639	0.0244138936214299	0.0794298678205285	0.0888133480666528	2268.90045469145	1427.37207355338	1328.66331460691
201	3.46719204658965e-12	3.56395732176273e-13	1.28166344899861e-12	0.904085490644129	0.00757203605983305	5.75504023100415e-06	0.214145726572102	4.94472678119531e-10	1.33803666135043e-12	56.3906408847615	70.290910078962	70.3054308124192	0.0145207334571751	13.9147899276577	20.5679899140705	1.54317570214698	38.6989590999601	70.2129498887087	0.26225	0.1245	0.113	-0.479328908287788	0.112364610531455	-0.520197811023816	0.149087005344626	0.222666666666667	0.133	0.0761666666666667	-0.228967734573661	0.0851243450105006	-0.703862035480608	0.0817968135067926	0.00983798056924491	0.00738424935719838	0.00708100065563777	0.05637491940679	0.0282297254149943	0.0868783697742265	0.0980297168964642	0.00930518158411042	0.00759502088022709	0.00593298010313787	0.05657437148628	0.0260091599366542	0.0675463223379448	0.146849163757424	2301.58885874378	1503.18424806385	1410.96782463618
202	3.83897327692952e-21	2.05370105011583e-23	1.81837364105047e-23	0.062259969850894	5.45693752682643e-05	6.93569625639811e-13	0.32009467680022	1.8739633580397e-13	1.29342223957233e-20	98.1733860639943	119.521655670796	122.997791392496	3.47613572169939	24.8244053285016	51.5624079654208	0.988559596014966	54.1327021423795	109.282725678424	0.273	0.1195	0.1165	-0.486584817507874	0.176463954086556	-0.281681044717062	0.0454361869837633	0.2105	0.126166666666667	0.073	-0.234388298460207	0.0803874911276551	-0.583797101385042	0.366994994400978	0.0099641930215791	0.00725508050241679	0.00717562678864397	0.0559855264504489	0.0289204690455357	0.103760342596044	0.0876814927984365	0.0091179187988055	0.00742643221150914	0.00581828378588623	0.0601313821127395	0.0257834932783992	0.0830664291324243	0.129099371437349	2344.8797189191	1463.71036422143	1439.57195762891
203	3.22013471264144e-16	6.45849464140154e-18	1.6122297371154e-17	0.299878730403666	0.000763123797071352	7.49251176302824e-10	0.139752143982162	2.11230173853425e-10	6.63492985195404e-16	75.2390352706389	93.2294256526584	94.3041590293615	1.07473337670308	19.0651237587226	37.8879886308077	2.18068615161337	40.3599201991901	86.4441298583537	0.27975	0.1255	0.11325	-0.51578349783363	0.0713287936194367	-0.366771933527791	0.0388306658242443	0.225333333333333	0.135666666666667	0.0756666666666667	-0.258554188077601	0.087281487045283	-0.626579080693789	0.1299902722644	0.0100396895586077	0.00740961039212465	0.00708783023348538	0.052537948563392	0.0287220431983578	0.0973509945024354	0.0666991802898633	0.00934466545668489	0.00765897780918916	0.0059150744005205	0.0547872065889113	0.0263028098163535	0.0746731309200231	0.125541328017043	2370.86818802854	1510.9678991091	1413.02703548226
204	2.4492706142867e-09	2.09505396099697e-12	8.20856114251044e-13	0.0296903789597409	1.10863971984274e-05	5.29305998417139e-05	0.000122889459408836	2.15524415896437e-05	5.1147546965561e-10	43.0097739631201	66.5350862881787	71.2622168341186	4.72713054593987	28.2524428709985	16.3401482370955	14.7478210910667	18.0469431377205	57.3405242746038	0.25925	0.1035	0.11025	-0.468926899251007	0.201029509035901	-0.364642482810212	-0.201493291191001	0.224	0.128666666666667	0.0846666666666667	-0.259824006736884	0.0588850178249281	-0.632804183963165	0.33132930176988	0.00980141584804528	0.00681300840611333	0.00700514130852306	0.0631769907205761	0.0292887011718762	0.109788425346077	0.241604314387866	0.00932499210395749	0.00748891311791114	0.00622643520473718	0.0566032964130526	0.024125335281694	0.0719001265865595	0.118039242944806	2289.08391201362	1330.82358940846	1388.15081280528
205	3.56436496590244e-09	2.2463357310447e-12	7.56351653042231e-12	0.755572709108796	7.14389902686007e-05	2.18302556268597e-06	0.047658215413682	4.64719524872595e-06	2.2695990735883e-09	42.242165035721	66.3869992973014	66.4839068711408	0.0969075738394167	24.2417418354198	22.4268346815024	3.92199772584445	20.9774567437289	54.0781973020058	0.26175	0.12625	0.10725	-0.508258069058321	0.144329225915014	-0.15068856740075	0.0111250801463489	0.2205	0.14	0.0801666666666667	-0.260354983090872	0.127840886425135	-0.599038610120484	0.0110465011468745	0.00983192769252681	0.00742853015610357	0.00692081408389157	0.0547781163221756	0.0294220675600582	0.112677391690998	0.0721963533543	0.00927269466946996	0.00776080634067935	0.00607358463563934	0.0544911594100738	0.0258595907703402	0.0736267324937549	0.126937195019576	2299.51765983685	1516.78170555971	1362.90755832822
206	7.35996115915085e-08	2.28807705844379e-08	1.01751862686161e-08	0.0401214663119644	0.00527431232507165	1.77149544952698e-05	0.0243339715401013	4.48292979577046e-05	6.59573481555904e-08	36.0355306336787	46.5617926221603	50.7745331744409	4.21274055228059	14.7390025407622	18.4204183695419	5.07067035479849	16.6551134077272	46.6282758545668	0.26025	0.11175	0.10975	-0.501420796099366	0.122415377298677	-0.531172875420024	0.104036559454389	0.222833333333333	0.126666666666667	0.0851666666666667	-0.279619188034799	0.0582543312580562	-0.567412937203149	0.431407797293256	0.00981367020086806	0.00704668692708312	0.00699120212864725	0.0590130672542173	0.0287102704211255	0.0925014824141622	0.103460576125707	0.00930766543029591	0.0074390039992839	0.00624308744518302	0.0567252844205056	0.0239658939279971	0.0778722044283305	0.107128738191542	2293.27298752771	1400.63425995314	1383.96932891594
207	6.7287602877461e-09	1.33520104107525e-11	3.58389795543127e-11	0.46793139541779	0.00018457692177892	3.73701772388367e-06	0.0148595547238558	2.24369685922742e-05	1.9473468158124e-09	40.9414855286377	62.5942427962	63.1210994458997	0.526856649699766	22.179613917262	21.3952196410792	5.93304370007809	17.9703759415497	54.4142872565924	0.27275	0.11875	0.107	-0.498269286381633	0.106884566264156	-0.350716577651881	0.183871696224459	0.231833333333333	0.135333333333333	0.0818333333333333	-0.22976079473685	0.056145015443367	-0.653883549140393	0.345758402948359	0.00996134192347889	0.00723535720935556	0.00691371099337034	0.0557083982430702	0.0296937238517315	0.104548363326996	0.0899425064850421	0.0094386367329256	0.00765103785778516	0.00613083297774005	0.0546383945470582	0.0250001464869934	0.0693444572406826	0.123349391200774	2343.89963430169	1457.70813224821	1360.787107888
208	2.41990588973046e-07	5.45578857661479e-08	3.99617463735889e-08	0.0793196408455518	0.00681609043490566	0.0150471094908768	0.107088255409614	1.53261862755249e-07	2.31460520568592e-06	33.5884203554378	44.6647507808229	47.7435382286203	3.07878744779737	14.1551178731825	5.91094364010678	2.59667375863683	27.5477713905311	38.6147314323628	0.25325	0.12025	0.10625	-0.449981199467766	0.108280527668019	-0.217330251731321	0.0494663865620771	0.232	0.131166666666667	0.0756666666666667	-0.249680180728893	0.11377692737347	-0.479439229073032	0.31983530707874	0.00972648554260506	0.00727471164134582	0.00689233058264258	0.059893495599318	0.0286516944750118	0.112624049712198	0.0776078941838842	0.00944100451663601	0.0075504629564378	0.0059150744005205	0.0550798450631102	0.0271397911583058	0.0883150891579766	0.116564689852151	2263.51019459267	1469.69121225258	1354.41003653225
209	2.06461813585132e-07	2.68059894726735e-06	3.25072822521971e-06	0.182522964344063	0.416346179367243	0.000350712786130665	0.594890076173619	1.18681749469403e-06	3.06442271103241e-06	33.9151389839026	36.0624889159008	37.8394497291192	1.77696081321847	3.92431074521664	12.7780368845306	0.282772004490653	23.5984715473851	37.9743230239718	0.26275	0.116	0.109	-0.376624141936311	0.160039156249993	-0.624311081971902	0.0801112115195435	0.231333333333333	0.1195	0.0801666666666667	-0.336815630108476	0.10475081108053	-0.704251409143459	0.380688549936548	0.00984401701977108	0.00716223769672665	0.00697020744999372	0.0626308473000232	0.0293556000628816	0.0823894041935486	0.151749122983335	0.00943152097516957	0.00725508050241679	0.00607358463563934	0.0555704752843578	0.026111692665255	0.0695242226579086	0.152106146803001	2303.65488902019	1435.51509376849	1377.67789977068
210	1.05335983149111e-13	3.04184632930578e-14	7.43617652674766e-14	0.33924490118447	0.0117218689429788	2.9880590042934e-11	0.210509565761155	1.56782273385216e-06	3.94596601272068e-12	63.4933824461405	75.4905246619601	76.4038074313394	0.913282769379293	12.9104249851989	44.1847116236713	1.56791843029168	23.0629580209043	67.8864263821595	0.2765	0.1165	0.11075	-0.534339831972102	0.132639188933316	-0.515581214962287	0.13293270232783	0.218166666666667	0.124833333333333	0.082	-0.290120220639436	0.0927147881788418	-0.592936216136616	0.262430879267687	0.010003694915179	0.00717562678864397	0.00701903498894884	0.0542215278931434	0.0296104619658415	0.0913620709468653	0.10009067083324	0.00923729667901162	0.00739272022108538	0.00613651598337421	0.0576069067315384	0.0248479418923314	0.0778615943764025	0.122403899089068	2358.46896761311	1439.57195762891	1392.32210245746
211	4.13330419557698e-12	4.57132978160488e-15	8.61178648304398e-15	0.217889239961865	5.10849471802319e-05	1.13991056060795e-08	0.0137012150147561	1.531428590173e-06	6.06565734463142e-13	56.0330299837951	79.4817839486168	81.0000027555798	1.51821880696298	24.9669727717846	32.5867185630577	6.07623919997513	23.1081167915627	71.9113433170796	0.2705	0.11525	0.106	-0.422620836733037	0.0850557005879168	-0.222371244940079	0.174239092534204	0.2205	0.131833333333333	0.0778333333333333	-0.392259579154916	0.101716740843036	-0.805086235985319	-0.091903954809525	0.00993550361662951	0.0071420741638323	0.00688517994328585	0.060030226213578	0.0294301324757762	0.115141163763999	0.0853170494603104	0.00927269466946996	0.00756672190700747	0.005992128635182	0.0524129019192159	0.0258695102650639	0.0550603106141972	0.575390945382482	2335.02206986695	1429.41150164406	1352.27908800455
212	3.83699678275854e-11	7.27246418711633e-17	2.82209897050252e-16	0.768532790297449	2.01849222554203e-07	5.1947547360031e-08	0.0330333410298162	1.25503291432361e-06	5.25210996546666e-13	51.4951630082032	88.1685251109593	88.2551344289641	0.0866093180047756	36.7599714207608	29.6427129639906	4.54405034803403	23.4909414229687	72.2201962332921	0.2715	0.12125	0.11275	-0.445618672482652	0.135610114143262	-0.250233361102086	0.0669914099219957	0.223666666666667	0.135833333333333	0.0835	-0.281369188466353	0.123250808238067	-0.853073466333492	-0.104338609244337	0.00994702702687274	0.00730074442674117	0.0070741600646515	0.0573865764922757	0.0290498108117151	0.106645377646919	0.0834032851720897	0.00932005236747684	0.00766294197970575	0.00618732708916008	0.0543891680598119	0.0253821771646466	0.045671901566764	0.338878478189775	2338.98029146725	1477.63261138308	1408.90611954999
213	1.63488281750627e-09	6.10330228071853e-15	1.03501878815686e-14	0.187792093968257	2.00680398090673e-07	4.72557743296462e-07	0.0576917809861008	4.69871689076248e-06	3.32622198789805e-11	43.8364283800802	78.8737917553808	80.6086464481778	1.73485469279694	36.7722180680976	25.3727035437951	3.60252794502685	20.9563341150861	60.6463754227774	0.2625	0.115	0.115	-0.635591163782352	0.159919413960861	-0.6030190925347	0.00414266270700055	0.218666666666667	0.127666666666667	0.087	-0.194035251473871	0.134513530867008	-0.774920854256146	-0.0612124716223096	0.00984100084589085	0.00713533156049802	0.00713533156049802	0.0508566330202304	0.0284417837564948	0.082505162418367	0.0846802739956803	0.00924491817345047	0.00746403378506667	0.00630359958149643	0.0594395173789406	0.0246978361510974	0.0566410166304891	0.250072843345106	2302.62251956406	1427.37207355338	1427.37207355338
214	4.81825109222035e-07	4.60012566333666e-11	1.52625316789098e-10	0.88041212116251	1.3656205982772e-05	0.000146841452427858	0.285589073786277	1.14145377499709e-05	7.06111661094156e-08	32.1703308903416	59.9534372957969	59.9760715351185	0.0226342393216328	27.805740644777	14.4122821936144	1.14029939006286	19.2587609227594	46.4763062470253	0.26125	0.1195	0.10775	-0.495523993869957	0.139455672001134	-0.262198342951925	0.184602992384273	0.228	0.126666666666667	0.0816666666666667	-0.203607995400017	0.0562628644967639	-0.629424811073747	0.275426770872413	0.00982585835926043	0.00725508050241679	0.00693498491403398	0.0570596175820739	0.0292640771840545	0.109478108466549	0.0881082430404228	0.00938360410572646	0.0074390039992839	0.00612514243067123	0.0579522422722236	0.0247990641045511	0.0741722706315476	0.125073059575462	2297.44128593346	1463.71036422143	1367.14063143701
215	4.80668932664099e-08	2.04357322692699e-12	4.94453227084318e-12	0.367389974229221	3.88954675783241e-06	0.000214952896935185	0.00294662361876263	1.44179325191331e-05	8.95968162393015e-08	36.9103921880196	66.5879252940395	67.4003987754004	0.812473481360939	30.4900065873808	13.6956404000812	8.84022781322437	18.8130224938632	45.9450946099863	0.259	0.10775	0.101	-0.569992141431387	0.131500703942373	-0.517574734486612	-0.0781256141300039	0.226666666666667	0.127333333333333	0.076	-0.185801229961873	0.021647996926053	-0.689996567355278	0.155451322674955	0.0097983418878847	0.00693498491403398	0.00673960021852578	0.0568359588421212	0.0301423922802156	0.0998025970815762	0.470426966847167	0.00936420250682026	0.007455707314773	0.00592701989050072	0.0584307683539389	0.0249269628234469	0.0706718046168004	0.118693468586298	2288.03339063023	1367.14063143701	1309.09863516473
216	1.32688563729002e-09	7.0548995917748e-12	9.39233802988565e-12	0.150887304889358	0.000224388342458817	0.000432355988438401	0.166954330966779	3.3844330528487e-08	1.85995832558633e-12	44.2631769278014	63.9533430162192	66.0166005858991	2.06325756967999	21.7534236580977	12.3869020492239	1.91008037303618	30.4735864233335	69.5050497924079	0.25425	0.1355	0.11225	-0.412210818505307	0.0980824202295337	-0.178166755199413	0.0309472856111479	0.223666666666667	0.126	0.0793333333333333	-0.296241818876753	0.112398792981183	-0.683205730974139	0.258758174037048	0.00973914237482431	0.00765500977055507	0.00706044571516901	0.0574053297040395	0.0276854452109698	0.104235003584054	0.0683031524560514	0.00932005236747684	0.00742223313918299	0.00604467094234073	0.0562860044834951	0.0259508077746551	0.0702166103317884	0.153453277744052	2267.82504141923	1586.83927375871	1404.77520733093
217	2.24879742388713e-06	7.06398821736308e-12	8.1104139976448e-12	0.122686525605655	1.5315516429905e-07	0.00282020346979332	0.0537905311702356	8.30457721763327e-06	3.18269016871867e-09	28.9913717535019	63.9506020438021	66.3332869497026	2.38268490590053	37.3419151962007	8.92028598222714	3.71918777150586	19.8664327782999	53.3354106549771	0.253	0.12325	0.10875	-0.631185953242615	0.153704684867359	-0.477749478101306	-0.358699066853482	0.227	0.1365	0.0821666666666667	-0.198558423960111	0.0789497444546966	-0.613632716026981	0.106378334200663	0.00972331072144117	0.00735232936718437	0.00696318617666262	0.050302236683603	0.0287867648743086	0.0925168504131126	0.333439278645497	0.00936906557212871	0.00767876010032474	0.00614219146850663	0.0558347485287171	0.0250829319006643	0.0724450986526032	0.120485265264922	2262.42818015944	1493.40304836346	1375.57561528
218	1.96099134709248e-05	8.8771460037107e-10	2.80075303322901e-09	0.902230955757869	7.41468479790837e-06	8.89102840192475e-05	0.326528879083773	0.00107119058369786	4.39072816144316e-06	24.503302289002	53.6012687023394	53.6163592499615	0.0150905476220942	29.1130569609595	15.3587061483722	0.962615117705354	10.7002845437946	37.151459653668	0.26025	0.11975	0.101	-0.486584354896306	0.196944807670278	-0.379893995005074	0.0597486930784162	0.226	0.126333333333333	0.0818333333333333	-0.264462455181108	0.0553471442625973	-0.742052461251558	0.181189026093246	0.00981367020086806	0.00726163441776083	0.00673960021852578	0.0575190721359747	0.0308392308013482	0.105273881258754	0.109681185745511	0.00935445096606093	0.00743062704085067	0.00613083297774005	0.0567500902255509	0.0246321978152545	0.0626763970300879	0.133112289720029	2293.27298752771	1465.70635050334	1309.09863516473
219	1.12775010357019e-09	2.38840587285678e-10	6.26088795844168e-10	0.491164637585059	0.0152328414958735	4.52927307447839e-05	0.823981954239187	6.24220034237028e-08	4.68683141609995e-11	44.5955621367611	56.4248757919813	56.898849712521	0.47397392053972	12.3032875757599	16.63560529803	0.0494735080092141	29.2867207652989	62.5397135710326	0.25975	0.1255	0.11175	-0.509179413975432	0.0873164693638279	-0.429582607720267	0.0903200300321004	0.224166666666667	0.124	0.0795	-0.316466392167422	0.0920740564656373	-0.678770895951328	0.184323103620557	0.00980755131423694	0.00740961039212465	0.00704668692708312	0.0551601338542158	0.0279367712279662	0.0938036908884986	0.0784218946413504	0.00932745875651768	0.00737151067182246	0.00605046932803934	0.0561076054965195	0.0256128894281913	0.0711887201557015	0.136250673523878	2291.1810501472	1510.9678991091	1400.63425995314
220	4.36000562399215e-18	8.41904354499097e-21	2.4363854152692e-20	0.342914008977362	7.96470519079743e-05	1.05413019918524e-13	0.470730916993166	5.5571846406359e-09	5.98976927355329e-17	83.9501692379818	107.056848046283	107.956354777823	0.899506731540896	24.0061855398417	55.2634038447486	0.520259712663574	33.9838351407234	91.5334244470248	0.27475	0.12525	0.1105	-0.51325535337906	0.142130888800238	-0.29552686771664	0.0126568674546444	0.21	0.130166666666667	0.0761666666666667	-0.2317688545342	0.0804003572616549	-0.6301587706932	0.151342545661185	0.0099840402282663	0.00740328461303027	0.00701209381924293	0.0532628513434971	0.0296385626842119	0.103244944816533	0.0784099797164521	0.00910996683571757	0.00752595327942978	0.00593298010313787	0.0592486806954432	0.0251593879375519	0.0757280582140794	0.129409806970221	2351.70508178234	1509.02541297005	1390.23772938244
221	1.757222272699e-05	4.2035659477569e-07	9.44753506857665e-08	0.0174628331408654	0.000303169918892868	0.00014710684545186	0.657413018522525	0.000604032342921924	8.78201699855786e-06	24.7313226768638	40.1774795002057	45.8267301306441	5.64925063043847	21.0954074537804	14.4088817290758	0.1966813345025	11.7635093988993	35.5581682014037	0.2595	0.124	0.1005	-0.463921620004594	0.126592837761426	-0.237676952890278	-0.0624168477837859	0.226333333333333	0.127	0.0805	-0.350597682752331	0.0794231414787514	-0.673952888004847	0.396551865288472	0.00980448565552955	0.00737151067182246	0.00672476663112718	0.0574930869940902	0.0301986562637372	0.112915232032613	0.268382377721523	0.009359330975873	0.00744736407165702	0.00608509566026675	0.0540216472373509	0.0253381955147772	0.0703387362264653	0.127705151683378	2290.13313158092	1499.27867674733	1304.72079537456
222	4.25341010310841e-10	2.18944034101247e-12	7.68288037510474e-12	0.925962247416272	0.00053160010114572	6.73217479605242e-07	0.10367564002111	1.11820610733247e-06	2.05767152227778e-10	46.5876382435599	66.44149131214	66.450126577638	0.00863526549801463	19.8624883340781	24.6903116732483	2.64807091546481	23.7130690587283	59.3259076606249	0.27375	0.12175	0.1085	-0.489927236830817	0.124353548323044	-0.375451171173327	0.162898455910631	0.229833333333333	0.132833333333333	0.0796666666666667	-0.263028834307125	0.0791487068784364	-0.716517618472584	0.20466276185654	0.00997272261462105	0.00731370042160112	0.00695615332166545	0.0551958228666786	0.0297150296307128	0.100701430921812	0.0926275111326685	0.00941006167575334	0.00759099012052772	0.00605625986779279	0.0546608323511907	0.025685265131124	0.0647150694946107	0.143201142561014	2347.81241786784	1481.58921605704	1373.47075143181
223	3.84486639997801e-09	4.78625306405285e-11	3.20812266757994e-12	0.00362332339171835	2.82405101512386e-05	5.89861432962647e-06	0.0260421965421381	4.23631077774094e-06	1.65599593039357e-12	42.0871457141584	59.8686355810969	68.3321938223999	8.46355824130296	26.2450481082415	20.5208202717058	4.95321500215869	21.1548352044765	69.7547629326019	0.2585	0.1135	0.11325	-0.505787738108737	0.115824811659158	-0.41652669912567	-0.082249637019411	0.219166666666667	0.128333333333333	0.0853333333333333	-0.247463837541642	0.061995560529378	-0.680396770555934	0.463637694926013	0.00979218149388606	0.0070946488299993	0.00708783023348538	0.0585489075243525	0.028017750476975	0.099281930080618	0.350964494173141	0.00925251987333438	0.00748063663110619	0.00624862388274345	0.0577766632108652	0.023798492487225	0.067258782763872	0.128029195224101	2285.92843914551	1415.08375689263	1413.02703548226
224	5.16884153112427e-08	4.35088612522467e-10	3.95764313987931e-10	0.0964014646321694	0.000297181405863505	2.69325189848637e-07	0.218807381759152	0.000597497596953571	1.41672292690189e-11	36.761267484675	55.1362648868781	57.9003553524963	2.76409046561821	21.1390878678212	26.4580397843456	1.51217577907937	11.7837574722462	65.1289300013495	0.2615	0.116	0.10475	-0.37364007600155	0.140363833478964	-0.321046987749644	0.0449031221661106	0.216833333333333	0.124166666666667	0.0843333333333333	-0.238576597353435	0.0612705099772851	-0.745328130214912	0.373332622541331	0.00982889508486557	0.00716223769672665	0.00684924629703289	0.0629222422974509	0.0297667780578517	0.109149129373179	0.0995183338611835	0.00921687554661911	0.00737576122882446	0.00621529774621845	0.0594793673055725	0.0238029374707144	0.0618992929704905	0.150133002048061	2298.48012015872	1435.51509376849	1341.58466299635
225	1.20186050151112e-10	2.06145489992572e-13	9.59502990334457e-14	0.03573217549544	2.29411322046686e-05	8.55202387241273e-07	0.00863108105761743	6.91338141207132e-07	9.8898708919452e-13	49.1671059519431	71.4493731745388	75.8592139825814	4.40984080804265	26.6921080306383	24.2293237633821	6.89761514501151	24.6391240901212	70.8622063770779	0.2705	0.11075	0.10775	-0.515984727143768	0.198509617525982	-0.266756224114636	-0.0738436542534774	0.227166666666667	0.128166666666667	0.0785	-0.29018126757173	0.0879280920449215	-0.602423794341546	0.348720324747016	0.00993550361662951	0.00701903498894884	0.00693498491403398	0.0573005703431265	0.0302736457703776	0.113844191255867	0.239460903291055	0.00937149393428771	0.00747649216401986	0.00601556052951361	0.0554106773289238	0.0258947791761925	0.0776993373918326	0.124726710569648	2335.02206986695	1392.32210245746	1367.14063143701
226	0.00105921052022852	1.1069371972343e-06	1.43754025705911e-06	0.196818527794657	9.81130398278069e-05	0.0140528969220247	0.0849816116306359	0.00245536838879774	0.000225468320728622	16.1444640056361	38.0327180927561	39.6985441935976	1.66582610084151	23.5540801879615	6.03148611075085	2.96695621401341	9.17355734609282	25.9705930397441	0.24625	0.11775	0.10225	-0.586149550529535	0.107957601271885	-0.3978441276593	-0.0264984605482895	0.225	0.129333333333333	0.0843333333333333	-0.364280580722398	0.0717679571741372	-0.78607153879479	0.284201337392883	0.00963596879910623	0.00720891482655248	0.00677646138958101	0.0549148732516695	0.0288528141408979	0.104219096179473	0.42456860417007	0.00933975993041464	0.00750541649407185	0.00621529774621845	0.0532431670036581	0.0244799124551708	0.0558025408261296	0.137736899333895	2232.71088973233	1449.67169037635	1319.99515632074
227	4.17251052813968e-10	3.32759296105749e-11	1.01633248943456e-10	0.643259314748487	0.00658694365414212	1.12254643327633e-07	0.0259052934331962	1.84175495351907e-05	6.64757617964639e-12	46.6268519126825	60.6454950977422	60.8599998383615	0.214504740619304	14.2331479256791	28.1502245855081	4.96232907442572	18.3463084446221	66.762335363827	0.269	0.1195	0.10275	-0.548922994317898	0.127957010294786	-0.307742024460242	0.0186168461623459	0.2225	0.134666666666667	0.0778333333333333	-0.393707335013247	0.0360535139496495	-0.57067584236538	0.151135200347319	0.00991809882700163	0.00725508050241679	0.00679111760973071	0.0536625135455426	0.0304065959883037	0.109404396982938	0.0784019038850269	0.00930269558098814	0.00763511134433532	0.005992128635182	0.0514837589282416	0.0246759283812914	0.0787205944302083	0.0827396254272507	2329.04671516862	1463.71036422143	1324.3346589214
228	6.71047253650759e-15	5.56573875682664e-16	9.50409475879393e-18	0.00069074077848469	2.7067688402609e-05	9.08140899738529e-10	0.115505677972543	2.8650451557005e-09	1.28833490342747e-14	69.0822766157798	83.9046143982196	95.4186117753197	11.5139973771002	26.3363351595399	37.5128205142428	2.47722780921231	35.2734967515898	80.142516634305	0.2775	0.11825	0.111	-0.489542527754102	0.124045777318847	-0.409565429751686	-0.0283635971486095	0.2235	0.128833333333333	0.076	-0.345935593255544	0.0906159471487525	-0.761709813532045	0.645382753177947	0.0100148401640643	0.0072221567778789	0.00702596485125321	0.0556396877329967	0.0295445011967891	0.0986670905626229	0.332260417201458	0.0093175792801468	0.00749304515137858	0.00592701989050072	0.054142239361884	0.0261912431997735	0.0620611890079976	0.145041107834056	2362.30653633031	1453.69470670887	1394.40393705843
229	8.24560678408e-12	1.77879232432606e-14	5.41243237393123e-14	0.497320125481661	0.000162675707588616	1.66000789268994e-07	0.016041250776882	8.2816552999202e-08	3.83268727798202e-13	54.6272875730792	76.6215050425781	77.0821555265393	0.460650483961217	22.4548679534601	27.3933536295062	5.79834674371341	28.7390569859845	70.1370021811869	0.255	0.11925	0.118	-0.44917520882875	0.192354757518093	-0.53808343574197	-0.151435523045682	0.21	0.135666666666667	0.0851666666666667	-0.16344320301436	0.0710682849627556	-0.697074513768345	0.0714539522811305	0.00974859053959876	0.00724851634782059	0.00721554100646708	0.059955332177981	0.0278683395326414	0.0854315776945359	0.255144779466104	0.00910996683571757	0.00765897780918916	0.00624308744518302	0.0596311287532059	0.0234714620166926	0.0637913130105046	0.136828242062716	2271.04732909587	1461.71200195819	1451.68439958879
230	1.00640281504035e-13	2.33574603552122e-14	4.47737501206374e-14	0.230209181065486	0.00761787505397725	3.63006941787221e-12	0.629009217345762	6.52222233600649e-06	4.514396559457e-14	63.5860012302437	76.0474158857251	77.4869843746819	1.43956848895687	13.9009831444382	48.3147739610358	0.233406726316389	20.328488344544	77.469410699404	0.278	0.12225	0.10775	-0.470363866315535	0.203038278149115	-0.373711320820283	0.217111772987727	0.217	0.1255	0.081	-0.320691382265061	0.111785756805178	-0.639314430947068	0.00818627808072291	0.0100203894186828	0.00732661643626866	0.00693498491403398	0.0553647883960039	0.0307071615509246	0.100969916252457	0.110773807148585	0.00921943593716556	0.00740961039212465	0.00610230440567576	0.0566929314821644	0.0252734867633463	0.0739235786227991	0.123572221564342	2364.21783638208	1485.53646852753	1367.14063143701
231	0.00615014221967449	2.56537469550104e-07	2.30561247160552e-07	0.109405593430618	2.49391355639052e-06	0.00826677560636729	0.99041405878253	0.0129329728007782	8.36504168131155e-05	12.3934032108627	41.2669216418617	43.8297081620985	2.56278652023684	31.4363049512358	6.97475031734757	0.000144347842251591	6.17825547234224	30.2999913289041	0.25425	0.13325	0.09875	-0.483462318337029	0.175071421067442	-0.392030645379509	0.0196830139239084	0.231166666666667	0.133166666666667	0.0841666666666667	-0.160798664503475	0.0702014224552588	-0.657982193390125	0.335470616509145	0.00973914237482431	0.00760105958425545	0.00667244179365732	0.0551568473858544	0.0307156010091357	0.099687679595779	0.0987020762675615	0.00942914491517445	0.00759904767326459	0.0062097181694757	0.0568558748514683	0.0248359045892174	0.0685526446623744	0.137002937933944	2267.82504141923	1570.07381463774	1289.31091903499
232	4.57965721982918e-07	2.85240127728791e-07	6.84383478321021e-07	0.556001372265775	0.0585304016571937	0.000105851856306733	0.442884044436976	9.50296291640168e-06	3.37321835027536e-06	32.27496698084	41.0331876622586	41.3798627000215	0.346675037762907	9.10489571918151	15.0293541440733	0.588798663481612	19.6088173282915	37.7548904769183	0.2555	0.1215	0.108	-0.444327449331952	0.157402233711726	-0.485578309722016	0.146131414472717	0.221833333333333	0.126666666666667	0.0816666666666667	-0.294160127675869	0.095208485371493	-0.677764861041537	0.267405449611365	0.0097548682065348	0.00730722743497102	0.00694205272581706	0.0594814993671487	0.0290796663759465	0.0929598630235497	0.115074001249377	0.00929272996448698	0.0074390039992839	0.00612514243067123	0.0564596736382671	0.0251552130627765	0.0695346939490099	0.140640774910381	2273.18893964716	1479.61208481536	1369.25326476541
233	5.86754523051805e-06	1.15281509906481e-07	2.41323020320316e-07	0.40226653678412	0.0021903268278407	0.000745519765076473	0.00558054797033046	0.000564169850146437	2.30581192758051e-07	27.0069824140628	43.0257773195226	43.7273178517426	0.701540532219951	16.7203354376798	11.3721887113261	7.68099210303262	11.8906316818766	43.8295140340348	0.2625	0.1145	0.1065	-0.542527349455583	0.124702794588253	-0.507953346996494	0.206388441090641	0.232833333333333	0.133166666666667	0.0858333333333333	-0.285059248243257	0.086281747609111	-0.693791606563009	0.379744916116552	0.00984100084589085	0.00712181403278398	0.00689946927945687	0.056000492178521	0.0293700440202031	0.0947934651991453	0.104845687419697	0.00945281248851804	0.00759904767326459	0.00626519053320167	0.0535795503514177	0.0249345313715621	0.064478150651748	0.134821607952297	2302.62251956406	1423.28584351369	1356.53835239632
234	3.02161491037805e-06	1.01005696393427e-09	4.27282123455262e-11	0.00214964379990494	6.28800038418932e-07	2.06597021386661e-05	0.225313529596261	0.000762214401867051	1.19558683324764e-07	28.3806377782021	53.3230023754004	62.7401607879037	9.41715841250334	34.3595230097017	18.127491556219	1.47020387487828	11.3310585443742	45.300638049206	0.2515	0.12	0.108	-0.42843399525823	0.149536401568232	-0.266973234402114	-0.181471633123726	0.214833333333333	0.128166666666667	0.0876666666666667	-0.188910626975921	0.0508398628201027	-0.658849811177113	0.447615784196079	0.00970417232329683	0.00726817812155173	0.00694205272581706	0.0611002093021366	0.0287744790899313	0.108798018663804	0.234828032284755	0.00918597720439752	0.00747649216401986	0.00632539456629551	0.0600845341074279	0.0229706477625995	0.0684046920005789	0.123853850006929	2255.90828409562	1467.69996509084	1369.25326476541
235	6.52613549551815e-10	1.660527614144e-08	3.13206930470453e-08	0.311369326897639	0.631874754805727	4.76874658949213e-10	0.204805142599417	0.00413452122135864	2.35905812173568e-08	45.7132761187822	47.2599470500427	48.2848055416835	1.02485849164077	2.57152942290122	38.7696933818279	1.60777292756666	8.22377027549919	48.9136622064526	0.2725	0.12125	0.10325	-0.387136004544484	0.0980305717005924	-0.54071370967406	0.186702588214621	0.218	0.129833333333333	0.0861666666666667	-0.311044771159291	0.082345068290463	-0.493467356567358	0.291488617669245	0.00995848686951814	0.00730074442674117	0.00680572389161097	0.0594260669902448	0.0301743117127032	0.090649601273484	0.115357174304217	0.00923475177360822	0.00751775084272624	0.0062761996026128	0.0557774277887263	0.0239825036725912	0.0819667039838251	0.0988349078678044	2342.91828933312	1477.63261138308	1328.66331460691
236	3.84832809413826e-11	6.11276547803299e-11	3.36468185284898e-11	0.0479320551076009	0.0191571597507463	6.64739209914063e-07	0.0289907090824937	1.14541908626574e-07	2.2570510137822e-09	51.4891529394627	59.3454383309399	63.2578049144795	3.91236658353955	11.7686519750168	24.714737538874	4.76816504510225	28.1111859695684	54.0903684723873	0.25925	0.119	0.106	-0.473271750545628	0.146711970338943	-0.544175289715505	0.0419589265129778	0.216166666666667	0.133833333333333	0.0751666666666667	-0.274109227171992	0.100450396393844	-0.602372712925852	0.37629308316899	0.00980141584804528	0.00724194192612939	0.00688517994328585	0.0584237518694784	0.029501411108146	0.0899916474833779	0.111104253395664	0.00920661177060224	0.00761511530455462	0.00589709312272525	0.0561790872632339	0.0260958663828339	0.0776693252100116	0.129743876483312	2289.08391201362	1459.71125940836	1352.27908800455
237	3.06391648048745e-11	1.28016216553548e-12	9.03833980915119e-13	0.0623133287204708	0.000750556729450904	2.26717059361359e-07	0.000180582323384445	2.13875937026004e-05	1.38833919644841e-11	51.9536955423209	67.5807915085788	71.0555098707773	3.47471836219847	19.1018143284564	26.7907748019807	14.0230606004061	18.0615613090222	65.1726579586955	0.26925	0.1105	0.10575	-0.487413932955191	0.142695964335134	-0.187019069955481	-0.108249737097639	0.223833333333333	0.135666666666667	0.0806666666666667	-0.357858321164675	0.0842850939816168	-0.61925521161026	0.263551284444189	0.0099210096243267	0.00701209381924293	0.00687801732413895	0.0588387943487273	0.0300801729223208	0.120155205386089	0.254020104857564	0.00932252330817826	0.00765897780918916	0.00609083959247396	0.052211602195924	0.0252512104116864	0.0728891365130117	0.112812395634128	2330.04578169051	1390.23772938244	1350.14550134203
238	1.93880333812228e-10	4.60049792775756e-15	1.29819454288164e-14	0.417311276907555	1.97266306632949e-06	8.10593115815305e-07	0.314109067946115	1.5633691176858e-07	1.48199768531661e-11	48.1914389949961	79.4684067969793	80.1262814442598	0.657874647280551	31.9348424492637	24.3325118457833	1.01331880023372	27.5093496090522	65.0315956127246	0.255	0.123	0.10875	-0.561628977227716	0.191544083239782	-0.439311841964992	0.106218157672786	0.2125	0.129833333333333	0.0778333333333333	-0.214684246825046	0.0646051244966073	-0.604164780509764	0.300355701639142	0.00974859053959876	0.00734591595654485	0.00696318617666262	0.0538596356577736	0.0292281034589675	0.0955130060492452	0.103456057901808	0.00914952085444549	0.00751775084272624	0.005992128635182	0.0593735408393677	0.0246851268652538	0.0773567906382167	0.123143714047214	2271.04732909587	1491.4398838437	1375.57561528
239	4.48674557305143e-16	4.87152381739717e-22	2.13615778845167e-21	0.772419079971481	8.90345574772729e-08	1.39923958243085e-10	0.0343914078027499	2.69442897016699e-09	1.18591460269511e-15	74.5668832472184	112.96724152856	113.050885161978	0.0836436334175232	38.4840019147596	41.1647415019543	4.47513885574972	35.3930769958852	85.212569442267	0.267	0.1185	0.11225	-0.57330632076432	0.0641635597965203	-0.511325881584025	0.311762691875439	0.211333333333333	0.132833333333333	0.077	-0.139140242522463	0.102549437176338	-0.706681804698803	0.18456761237219	0.00989466786840837	0.00722876216936556	0.00706044571516901	0.0529329443867288	0.0279724982056155	0.0902401600089351	0.0889371119916258	0.00913112624548765	0.00759099012052772	0.00596265684391775	0.0607023245508822	0.0255096007223747	0.0669163369295975	0.183612981512009	2321.00835082542	1455.70261613539	1404.77520733093
240	5.11492767806597e-12	1.17482104492647e-14	3.94436172520854e-14	0.608663404583974	0.000186407145142468	1.27991101831351e-05	0.0174516184141774	8.46371383924191e-10	6.25307977126244e-13	55.5993524446603	77.4953262989002	77.7574521637398	0.262125864839618	22.1580997190795	19.040234211292	5.65037714598202	37.6502198370781	71.846068132255	0.2695	0.11425	0.11325	-0.561545975685867	0.193149270024822	-0.401034006163585	0.180173653420366	0.231	0.130166666666667	0.0768333333333333	-0.290513991509652	0.0832350158783721	-0.500048697836555	0.311997566194817	0.00992391641734901	0.00711503904699898	0.00708783023348538	0.0542828687315976	0.0293245759197312	0.100048974137141	0.103509404412038	0.00942676678219966	0.00752595327942978	0.00595673798944091	0.0543751523645693	0.0263463728800573	0.0864111165151731	0.108569716842286	2331.04357759289	1421.23903223109	1413.02703548226
241	3.67472198986417e-11	1.04904015540145e-13	3.86518371167912e-13	0.993833596715537	0.000276842791944888	9.08390290716845e-10	0.000597686123725066	0.00287801109918107	9.72067998407648e-12	51.5832340667621	72.8774136588618	72.8774733888422	5.97299804212525e-05	21.2942393220801	37.5122849564923	11.7831701910318	8.88323515110369	65.9424297372986	0.2705	0.11175	0.0985	-0.487217866812099	0.210222369152345	-0.364064124948246	0.281201034610523	0.217	0.134833333333333	0.0811666666666667	-0.29935776030047	0.0637742727025464	-0.619261993348582	0.319110848141347	0.00993550361662951	0.00704668692708312	0.00666491451878952	0.0583340566473437	0.0319503774083918	0.111966133063201	0.121288807367297	0.00921943593716556	0.00763909881420082	0.00610802532993766	0.0551060514662054	0.0243728238274196	0.0728929760859728	0.112983498298891	2335.02206986695	1400.63425995314	1287.0983221744
242	6.83573587107924e-06	2.61093121558504e-09	7.603802338494e-09	0.703543081296857	5.70839842031266e-05	0.00300336255916649	0.881413281264207	1.50823582334122e-05	5.74045907213675e-06	26.6905333296163	51.2727515020597	51.4175637614571	0.14481225939744	24.7270304318408	8.80542451186375	0.022254037087805	18.7271015264623	36.5365380668103	0.25525	0.1235	0.10925	-0.587597971668805	0.0966526734115987	-0.407080085265607	0.144142344885312	0.229333333333333	0.1225	0.0833333333333333	-0.258441579257379	0.0891045134550108	-0.657129161974778	0.231166242078887	0.00975173148130329	0.00735873293952414	0.00697721717662313	0.0523858906262993	0.0281598317976897	0.0973768922122405	0.0788526166339645	0.0094028710918614	0.00733305951707338	0.00618171102689656	0.05738434953233	0.0251953075273071	0.0720746553712172	0.137852114171193	2272.11879192912	1495.36389934026	1379.77761009774
243	1.60991446212199e-11	2.56855332600036e-12	8.81446306835393e-12	0.820619252129499	0.011831565383492	6.16779208287656e-06	0.0224351662508306	4.79905072784335e-09	1.11703850310217e-10	53.2647457682397	66.1022379552815	66.153652872239	0.051414916957583	12.8889071039994	20.4354112065594	5.21171713202602	34.269249281394	60.6547082181781	0.263	0.1185	0.11675	-0.582888584962149	0.125465241180243	-0.403688136283692	0.0609521473360312	0.2235	0.134	0.0813333333333333	-0.398982596056501	0.126474415241594	-0.678858854386009	-0.0538588005107514	0.00984702909465568	0.00722876216936556	0.00718230544503315	0.0528959742904043	0.0278899614267869	0.0963164063291444	0.0774226244191518	0.0093175792801468	0.00761912235843187	0.00611373862796871	0.0513181936880752	0.0257949709910611	0.0675513401243147	0.354693514218752	2304.68596790338	1455.70261613539	1441.59674395688
244	1.07966719301467e-06	1.2487975391509e-09	3.71260418480259e-09	0.717102852811388	0.000160066585696588	0.000285716899603706	0.148798114647136	2.06069389771058e-05	5.58450061007579e-07	30.5066816588223	52.86547965914	52.9967651994411	0.131285540301178	22.4900835406188	13.1617829085899	2.08452895992741	18.1323610309573	41.8390479105687	0.26375	0.1175	0.1135	-0.540185968284669	0.114472191253712	-0.418885388316701	0.112949840130918	0.231833333333333	0.127166666666667	0.0875	-0.236807425413611	0.060213212394792	-0.670472931560707	0.198926789718109	0.00985604076289054	0.00720227820940727	0.0070946488299993	0.0551932141010208	0.0282695818341888	0.097163192569785	0.085519338919013	0.0094386367329256	0.00745153779333639	0.00631995616463924	0.0563999860821223	0.0241666569547161	0.0676636325102456	0.122803621057104	2307.77146900054	1447.65657465366	1415.08375689263
245	4.12087998410994e-06	1.31875766746562e-12	4.62548386967013e-12	0.870998787591836	4.74853919442926e-08	1.3113285868448e-05	0.472933878362358	0.0013007135982732	1.24978763918366e-06	27.7386869616603	67.517762779582	67.544133274183	0.0263704946009966	39.8054463125227	18.993960529122	0.515112852511265	10.3415128733141	40.0162870476789	0.26875	0.12675	0.1045	-0.552302470888315	0.136307669238453	-0.188396804236486	0.118344729139804	0.230333333333333	0.131666666666667	0.0853333333333333	-0.280084054238497	0.0762989533568605	-0.747812378849928	0.183627139368658	0.00991518402184718	0.00744109559822013	0.00684202321253154	0.0518638118565682	0.0301905254753589	0.112002744926031	0.0767952103495063	0.00941723348907408	0.00756266320254547	0.00624862388274345	0.0544062047548901	0.0247063655610587	0.0594096811095536	0.140708846680365	2328.04637728129	1520.64623847712	1339.43780266557
246	1.12644785893803e-14	4.98220932689847e-16	1.1588958971744e-15	0.288943182630236	0.00174377908528221	1.1650778215814e-09	0.185853773729894	3.86461518489927e-09	1.88117191641885e-15	68.0314068082844	84.1369236278006	85.2614626385403	1.12453901073968	17.2300558302559	37.0269493121705	1.75018263914808	34.6907601162529	84.2333991408374	0.2705	0.1225	0.11325	-0.486947213171899	0.143630229668227	-0.333247151596387	0.122426446139917	0.217333333333333	0.1315	0.0781666666666667	-0.341017336100501	0.0464985357555098	-0.643283106459587	0.334870658632504	0.00993550361662951	0.00733305951707338	0.00708783023348538	0.0555271639523285	0.0289951370790452	0.100797422679031	0.0890165164782268	0.00922455006706276	0.00755860048028802	0.00600386064259925	0.0545777177561731	0.0245292679943306	0.0730961958600428	0.11101240477318	2335.02206986695	1487.50659799253	1413.02703548226
247	7.48758262918265e-17	1.97458841551648e-18	7.67994987686311e-18	0.683841682119464	0.00142909267448092	1.83818489587531e-10	0.202480678884377	9.31366940534954e-11	1.52667612872468e-16	78.1941167399418	95.7019857405212	95.8678191161416	0.165833375620423	17.6737023761998	40.631509206276	1.62439050917055	41.9604837349452	89.5553755139332	0.26825	0.11975	0.11925	-0.509694052325979	0.129059045927868	-0.439790228812214	0.109623891769193	0.212833333333333	0.128333333333333	0.08	-0.255573039283246	0.0551537017244194	-0.659112236494312	0.0701495333291455	0.00990934237389856	0.00726163441776083	0.00724851634782059	0.0554979491252992	0.0278769045888753	0.0921917523693893	0.0895382892744782	0.00915475600748355	0.00748063663110619	0.00606781749928278	0.0585769586304885	0.0241332380589287	0.0716400754335682	0.108813654010387	2326.04188441822	1465.70635050334	1461.71200195819
248	3.68912743290624e-08	1.05452160643313e-10	3.44982762602141e-10	0.882571144369648	0.000355516686866943	6.48200442664683e-05	0.128578245966449	1.56627511863865e-06	4.54954404325760e-09	37.453507876442	58.1780852395786	58.1999036689595	0.0218184293808008	20.7463957925174	15.9563478746404	2.3095865562982	23.0648568383522	52.5494252479228	0.26075	0.117	0.11475	-0.524724655105736	0.136503406181759	-0.23654202952007	0.131462591634767	0.225833333333333	0.127166666666667	0.0855	-0.291978831184796	0.0960570602487118	-0.616770785974238	0.149146890193643	0.00981977253893175	0.00718897354775598	0.00712857819368854	0.056428633658203	0.0281603088162124	0.108515260364755	0.0802454591236088	0.00935200777743363	0.00745153779333639	0.00625415319736478	0.0557984267103264	0.0247562712367404	0.0734008408682322	0.120406312595745	2295.35973063853	1443.61910591001	1425.33018906207
249	1.26105826958425e-08	6.422898276171e-09	1.82676368487195e-08	0.692153473879076	0.0434707529373999	5.3405968994184e-06	0.205216046598614	2.90960101252118e-06	5.25250503271654e-08	39.6547394438167	49.3235427267791	49.480306721136	0.156763994356879	9.82556727731935	20.7110838735643	1.60485850412533	21.8752663029554	47.1354584507975	0.2675	0.12725	0.11375	-0.522592629990578	0.168866438864932	-0.499117928055375	0.098064433169329	0.2275	0.136	0.0853333333333333	-0.445166807127429	0.0973937658313051	-0.741492775280234	0.10932209179018	0.00990054975457027	0.00745362307864432	0.00710145647681136	0.0532359982331672	0.028970477023741	0.0871913461387045	0.102710047384155	0.00937634432582647	0.00766690228810487	0.00624862388274345	0.0488521470284277	0.0248967173004323	0.0591022011046733	0.108527875241185	2323.02559113768	1524.50173668021	1417.13799365015
250	2.68314226053218e-11	2.30596690984203e-12	8.06240724077439e-12	0.903333886657159	0.00691572933935888	5.97885077720288e-08	0.0253191550914039	2.08196867028449e-06	2.20736058106995e-09	52.2241090311218	66.3313460687823	66.3460963948601	0.0147503260777739	14.1219873637383	29.3702489605203	5.00192419802624	22.5178782619732	54.1392376559396	0.267	0.11675	0.114	-0.542865327279473	0.0785266142397193	-0.380140113857566	0.0638524459811703	0.219666666666667	0.131833333333333	0.0851666666666667	-0.280609872246666	0.0470171451281531	-0.53984463124483	0.07233522534915	0.00989466786840837	0.00718230544503315	0.00710825320538147	0.0548633907021958	0.0279330940627945	0.0999853593735469	0.071056937453549	0.00926010182741195	0.00756672190700747	0.00624308744518302	0.055928596284732	0.0235497668870981	0.0783766080937694	0.0850319459111171	2321.00835082542	1441.59674395688	1419.18975051625
251	5.4824188654268e-14	1.22898495009786e-13	2.34777609667589e-13	0.236323977743948	0.0580309719432988	1.73454809594696e-09	0.088478752961265	2.67198802431609e-08	1.33154550231335e-16	64.8194840153374	72.5428900241604	73.9452790581381	1.40238903397767	9.12579504280075	36.2511816347833	2.90183545092714	30.932219722572	89.8446418022943	0.26525	0.12525	0.1035	-0.480775114769635	0.122261012307285	-0.556441901023521	0.0452918871450027	0.213	0.137	0.0716666666666667	-0.343181591904929	0.0366712811520015	-0.626549378958702	0.24700550150065	0.00987395393108133	0.00740328461303027	0.00681300840611333	0.0557567815919814	0.0299900576056458	0.0876147993661282	0.0991322960605066	0.00915737018550398	0.00769058336774709	0.0057690483389504	0.0539226047427041	0.0251891597122289	0.0764012084777047	0.10356710924428	2313.90773173348	1509.02541297005	1330.82358940846
252	1.9915145003726e-07	4.95223792327064e-11	1.54391506504435e-10	0.693518750392769	3.22117350952235e-05	4.19710995093708e-06	0.0767868542200707	0.000274690941201101	1.0005441435019e-07	33.9893046158249	59.7957414672856	59.9510439577243	0.155302490438771	25.9617393418994	21.1726519489403	3.1316316048069	13.2355385451456	45.6986026219452	0.26725	0.116	0.09825	-0.500004810227127	0.159637649457846	-0.210298629111797	0.00509650951659255	0.226833333333333	0.127833333333333	0.0773333333333333	-0.224054838351871	0.0662158992260033	-0.612231539259677	0.0991551615512939	0.00989761082787407	0.00716223769672665	0.00665737403670038	0.0570167067260062	0.0314186891153376	0.120335523433457	0.086147185953412	0.00936663509685468	0.00746819074794123	0.00597446998404374	0.0573202826679189	0.0256819161879043	0.0775211003688464	0.118099772986046	2322.01760929871	1435.51509376849	1284.88290992443
253	2.72229863366348e-07	2.88218119477107e-07	5.3990106559954e-07	0.341451745409673	0.0728177163286751	6.54305986328378e-05	0.792413626359354	9.2701859703499e-06	1.66802284844191e-06	33.3460815568978	41.0102910656788	41.9152641112196	0.904973045540828	8.56918255432174	15.9386015366417	0.069262496025658	19.6562035433171	39.360588623678	0.26825	0.11975	0.11275	-0.43187424309346	0.115218149105716	-0.481545148691418	0.0988029265617664	0.233	0.1215	0.0858333333333333	-0.281763755377114	0.136730396200808	-0.664388911078112	0.194308416464895	0.00990934237389856	0.00726163441776083	0.0070741600646515	0.0587327747808442	0.0286482506302319	0.0918735881045909	0.0995491900105841	0.00945516790438171	0.00730722743497102	0.00626519053320167	0.0564458397003666	0.0256634558126253	0.070583963910058	0.159146941652463	2326.04188441822	1465.70635050334	1408.90611954999
254	3.69043997265552e-08	1.42383825721168e-08	3.5497531651505e-08	0.520832630627259	0.0320611598094367	3.46141935488453e-07	0.00510351819986124	0.00374726430785461	2.20256301762901e-07	37.4527779066193	47.5945387401407	48.0067829395812	0.412244199440465	10.5540050329619	25.9734678214481	7.84238667301724	8.40239769324853	43.9323059259309	0.268	0.11275	0.10525	-0.487024785589798	0.123876311549491	-0.410133997041392	0.195994113655954	0.223333333333333	0.1315	0.0878333333333333	-0.290623624837458	0.118007095018513	-0.610386616625855	0.0583964699625348	0.009906415524006	0.0070741600646515	0.00686365599639277	0.0583820725974225	0.0298872641513247	0.104117474008112	0.10244257735047	0.00931510404447838	0.00755860048028802	0.00633082610122932	0.0551745246720165	0.024581263866376	0.0716492669093153	0.120857271757323	2325.03772794219	1408.90611954999	1345.87039159622
255	1.41469919629351e-05	4.39604708826626e-08	3.67861980198372e-08	0.0948147254104283	0.000142322741107325	3.11222800785794e-05	0.796599436492744	0.00218317916671931	2.95340727256956e-07	25.1817076609004	45.1368877077402	47.9275552070794	2.79066749933918	22.745847546179	17.3480172312265	0.0664353420552288	9.38877600059459	43.2736216021318	0.26175	0.12575	0.097	-0.498697054778976	0.141189109074806	-0.364637950655166	0.00700339827958306	0.225333333333333	0.1275	0.0793333333333333	-0.182056283590214	0.102354328106399	-0.571595015948163	0.270430561532031	0.00983192769252681	0.00741592655932937	0.00661947193546073	0.0553122641554919	0.0311241145702477	0.105843811886566	0.0887355347446476	0.00934466545668489	0.00745987264300973	0.00604467094234073	0.0586923212352084	0.02588338564257	0.0801657579745494	0.134071638155894	2299.51765983685	1512.90810733732	1273.76339332708
256	8.23697077715321e-10	6.13252065526864e-13	1.87005271274773e-12	0.552961815090507	7.09766452746861e-05	1.6876362360718e-08	0.0923702617574033	0.000122174182566481	5.97207435578273e-11	45.2376131072415	69.141373985778	69.4934118327183	0.35203784694022	24.2557987254768	31.8243506196613	2.8325729789949	14.7588276635497	59.3952515249617	0.27025	0.1225	0.10675	-0.516694728488831	0.133519568321919	-0.426476633816912	0.170126575431362	0.220833333333333	0.134	0.0838333333333333	-0.222756587059122	0.0559309769982482	-0.688435824103588	0.103987575008883	0.00993261280573114	0.00733305951707338	0.00690659607076035	0.0542779929989886	0.0298834625773681	0.0976254212802015	0.0968973016013085	0.00927771653604338	0.00761912235843187	0.00619853722338042	0.056778739657116	0.0240105380691298	0.0655790678129929	0.118442286479208	2334.02934901697	1487.50659799253	1358.66404104184
257	9.8134178001397e-14	6.05757217636964e-15	1.39155235536425e-14	0.296743717978594	0.00259392228343497	6.90610595350403e-09	0.000963706363194368	4.80712018791835e-07	1.06143783220538e-13	63.6372159208586	78.8896156328192	79.9783864436213	1.08877081080209	16.3411705227627	33.5610740729026	10.8960290260993	25.3397014499815	75.6434222968596	0.265	0.10875	0.1105	-0.444809603101157	0.0919456339959436	-0.375861153143365	0.141726361243732	0.214666666666667	0.130666666666667	0.0805	-0.209744351589566	0.0324645527256824	-0.635548578315996	0.326248223723069	0.00987097857910018	0.00696318617666262	0.00701209381924293	0.0617843786375889	0.0284991224333854	0.105965396239355	0.0932098055938583	0.00918338781443535	0.00753822637447834	0.00608509566026675	0.0589280168534618	0.0236471612120456	0.0729536524578902	0.115856655286007	2312.88823269741	1375.57561528	1390.23772938244
258	1.91882753003474e-14	3.39810770343747e-18	4.72895185083442e-18	0.127730313468388	5.03645163640661e-06	1.81788157838534e-12	0.970419943358758	4.77593690868208e-06	1.4218139704058e-15	66.9505561887236	94.5696588943429	96.889533609341	2.31987471499815	29.9389774206174	49.6712741655028	0.00137504502617958	20.925107099215	84.827630903455	0.27125	0.12475	0.11025	-0.475449621674242	0.125651002355997	-0.127515515401407	0.0550179820412826	0.21	0.1245	0.0828333333333333	-0.29240823151293	0.121306442731178	-0.69293626648275	0.301236015901342	0.00994415214238577	0.00739060412041075	0.00700514130852306	0.0553613107881483	0.0293112418674266	0.112908290926455	0.0727482218760067	0.00910996683571757	0.00738424935719838	0.00616481861901985	0.0589459223290904	0.0247290149173309	0.0681074972373478	0.160542359445827	2337.99263386863	1505.13359136582	1388.15081280528
259	7.72569902895839e-08	5.25308606598014e-09	1.57366243671744e-08	0.821242264508247	0.00770632489626099	0.0398735420183943	0.112446853788569	2.14814518419247e-08	4.38913179669151e-07	35.9359093327221	49.7594274084404	49.8104796746811	0.0510522662407311	13.874570341959	4.22325746525894	2.51949130054072	31.3558134310751	42.3821432168793	0.253	0.12025	0.111	-0.548038704734536	0.101507809380781	-0.32573273812026	0.140404594830335	0.235	0.131	0.0778333333333333	-0.312437032427345	0.053912089990658	-0.493267521837078	0.221299011219948	0.00972331072144117	0.00727471164134582	0.00702596485125321	0.0554468947833794	0.0278367299788603	0.103421379778725	0.078838710045519	0.00948327297050531	0.00754638814181947	0.005992128635182	0.0530231067520536	0.0258494022738571	0.0860499195144703	0.096188468898334	2262.42818015944	1469.69121225258	1394.40393705843
260	1.83711031577224e-06	3.79168277583922e-09	8.43004512507302e-09	0.39470740179844	0.000221597032408469	4.56727325753424e-06	0.0677519849231468	0.00341644765984097	4.00816600019172e-08	29.4091923838823	50.4655608171634	51.1899516516205	0.724390834457154	21.7807592677382	21.0106924155189	3.33666055618687	8.57054557653191	47.7368779365293	0.2685	0.111	0.11175	-0.479927589331789	0.171217796835209	-0.536458088682359	0.0590456714551449	0.228166666666667	0.123	0.0936666666666667	-0.192347857188494	0.0755415292164271	-0.739601222015305	0.224571711657543	0.00991226520532771	0.00702596485125321	0.00704668692708312	0.0591250242395926	0.0293443538947746	0.0914852272537866	0.120618386374642	0.00938601982357318	0.00734591595654485	0.00651673576521466	0.0591699797961852	0.0233242473463043	0.0595606886817604	0.156721294690449	2327.04476728092	1394.40393705843	1400.63425995314
261	6.96899693795155e-09	1.47168358219887e-11	2.00679093593172e-12	0.00835887816997646	1.0005816011212e-05	2.63634192375885e-05	0.56684466767449	3.03292203311513e-07	7.83968877987132e-11	40.8696487511006	62.3867341689984	69.3416596280586	6.95492545906018	28.4720108769579	17.6635228859777	0.327990651311666	26.2286319601881	61.4237463021254	0.26875	0.1205	0.11125	-0.467337531901474	0.157976497265592	-0.515116849526214	-0.379580537526407	0.231666666666667	0.124333333333333	0.0806666666666667	-0.149417691842429	0.104535725170661	-0.750718315408823	0.316246542231169	0.00991518402184718	0.00728123500455766	0.00703288343958133	0.0570564065666252	0.0293260390726577	0.0895568040748958	0.272077332002371	0.00943626688248323	0.00738000745479259	0.00609083959247396	0.0592848173027863	0.0260373271643759	0.0626448810760169	0.208761850217827	2328.04637728129	1471.6800962391	1396.48323819039
262	2.51399361011591e-09	2.77246659764883e-12	5.78241107764447e-12	0.289257721951431	7.60407208673077e-05	2.06172499822451e-06	0.0775822805086198	3.1673391753843e-06	5.75760497911254e-12	42.9564222246008	65.9399114139778	67.0629843980387	1.12307298406085	24.1065621734379	22.5366482832906	3.114836169515	21.7124204127886	67.0722528125418	0.2615	0.11875	0.10775	-0.525019809683589	0.148587189592604	-0.296617761554134	0.0713109737602099	0.220166666666667	0.130666666666667	0.0801666666666667	-0.270018874725858	0.0589219968442474	-0.618132960940648	0.284434624517436	0.00982889508486557	0.00723535720935556	0.00693498491403398	0.0558740546429844	0.0293719646417758	0.107707513004541	0.0856740180297187	0.0092676640841458	0.00753822637447834	0.00607358463563934	0.0564263121000526	0.0246314629271333	0.0746902800916141	0.115979458168757	2298.48012015872	1457.70813224821	1367.14063143701
263	5.99699640921557e-08	3.80203749025636e-08	5.12588789809884e-08	0.187675135752289	0.0297264336893066	0.00158188511068919	0.453657625317085	9.12983203188995e-08	1.03729334781633e-08	36.4561339819775	45.4539966267548	47.1897709821387	1.73577435538391	10.7336370001613	9.98071192193129	0.561497202215833	28.5502440418177	50.732016589205	0.2495	0.119	0.11325	-0.47794832895209	0.144062844242949	-0.628984186015272	0.359384823434246	0.222166666666667	0.124	0.0811666666666667	-0.286096701233707	0.0733929369822466	-0.58601481796563	0.14301359889908	0.00967841468709766	0.00724194192612939	0.00708783023348538	0.0595408350980372	0.0278254548119277	0.0792261520244698	0.132557936337362	0.0092977170970111	0.00737151067182246	0.00610802532993766	0.0573142978734625	0.0248676621941987	0.0791565952483691	0.11092212808118	2247.14068604466	1459.71125940836	1413.02703548226
264	1.37930632110794e-05	4.62369748477442e-07	2.80537744020142e-07	0.0643259259935724	0.00115099485759962	0.0195360810411337	0.254568788887037	6.43847594272675e-06	0.000631499323388069	25.2343185275167	39.9669893011815	43.3891716152793	3.42218231409788	18.1548530877626	5.45288125833395	1.29805509389826	20.3532168336806	25.4490779649563	0.256	0.12	0.10625	-0.503578646459237	0.104987061472565	-0.39216254715456	0.103493791602428	0.2355	0.127666666666667	0.0796666666666667	-0.301525929835532	0.0805337163277876	-0.68864975446405	0.470240315043517	0.00976112902383274	0.00726817812155173	0.00689233058264258	0.0572455285321966	0.0287729063475155	0.101466004902968	0.0865505902344911	0.00949025328712184	0.00746403378506667	0.00605625986779279	0.0540230128201135	0.0260434545084756	0.0690265938949792	0.135731403347458	2275.32529311819	1467.69996509084	1354.41003653225
265	4.31082723267416e-06	2.00498209959613e-08	4.98013155930588e-08	0.524808460106293	0.000596556386834746	0.00124753805598484	0.284445528444202	1.48022607920639e-05	4.61560841428295e-08	27.6454128423211	46.8495374751219	47.2539709542398	0.40443347911787	19.6085581119187	10.4185796363145	1.14572652147035	18.7628497786773	47.4230921109769	0.25375	0.1255	0.10475	-0.395525040225784	0.152486829672089	-0.258334799180185	0.154858684714129	0.225666666666667	0.132833333333333	0.0793333333333333	-0.254977057367753	0.107393514874193	-0.715324791036333	0.269362511397105	0.00973282244091266	0.00740961039212465	0.00684924629703289	0.0605726507558377	0.0294463583564603	0.108442195493866	0.0941197750828473	0.00934956246410741	0.00759099012052772	0.00604467094234073	0.0554834612645529	0.0259839714309096	0.0649821913381751	0.164576054159737	2265.67025846738	1510.9678991091	1341.58466299635
266	5.42315942808468e-08	2.07873653514285e-09	5.93043295560122e-09	0.65457683377101	0.00411243779099794	8.47666372254833e-07	0.197798702844784	0.000185969098690709	1.58983702850649e-08	36.6626570630397	51.7654152942996	51.9655937580574	0.200178463757766	15.3029366950177	24.2463711962428	1.65855377926164	13.9677938062059	47.3546226490269	0.2645	0.12225	0.1035	-0.528370957164785	0.123155743451637	-0.486268696676003	0.0283065848406666	0.2215	0.131	0.0815	-0.293505988070111	0.06483712812856	-0.703402225561901	0.109561880774549	0.0098650156749563	0.00732661643626866	0.00681300840611333	0.0544929712497064	0.0299555013370825	0.0947157743827075	0.0873440584343105	0.00928773416948405	0.00754638814181947	0.00611944432112914	0.055483714823639	0.0246068352800364	0.0658053935053183	0.117423476346075	2310.84538325282	1485.53646852753	1330.82358940846
267	2.93983125902007e-08	1.9136165972868e-09	5.87261038599389e-09	0.835765804285601	0.00708162416350702	6.70777079640553e-05	0.444466384194591	6.75565783024697e-07	8.20773012273827e-08	37.9193352266229	51.9442071984813	51.9871856755599	0.0429784770785773	14.067850448937	15.8915450451677	0.584724549290513	24.6836007522561	46.1407164709045	0.257	0.12725	0.112	-0.472530783132865	0.170832014515724	-0.386067552557761	0.104804320781449	0.222333333333333	0.1325	0.0821666666666667	-0.372003847589921	0.0636129525329817	-0.647890998185679	0.152438772464813	0.00977360023895061	0.00745362307864432	0.00705357189218478	0.0566597503763456	0.0286751257345177	0.0959408441023734	0.0977222593650431	0.00930020741919938	0.00758291667583499	0.00614219146850663	0.0526664043172681	0.0245219466144941	0.0705310706176214	0.100025989536478	2279.58225575508	1524.50173668021	1402.70599048016
268	4.14361708456452e-08	3.24083304491867e-14	1.08233689136098e-13	0.620724716961392	9.32502285450777e-08	1.07927237184081e-05	0.342894162726769	9.66963036148982e-06	8.92377058585822e-10	37.2150806905811	75.356893931621	75.6017442243792	0.244850292758201	38.3866635337981	19.3657178056837	0.899580711311501	19.5755995278059	56.1239560652242	0.26175	0.1185	0.11175	-0.580898982541049	0.1212192268417	-0.263725152861757	0.127859309106997	0.223333333333333	0.124833333333333	0.085	-0.306539293263769	0.0355925215196527	-0.764410327796592	0.368359286397536	0.00983192769252681	0.00722876216936556	0.00704668692708312	0.0531434363424821	0.0284860015867162	0.107726882483493	0.0764835128200593	0.00931510404447838	0.00739272022108538	0.00623754386571657	0.0563226822099839	0.023553084564678	0.0592535225855114	0.128019745330654	2299.51765983685	1455.70261613539	1400.63425995314
269	1.58233790148434e-07	1.49780545321362e-08	8.54057506795546e-09	0.0551735330549374	0.00221145676469999	3.30162209117987e-06	0.729839247424489	0.000224889542593596	6.5958244036344e-07	34.4623659485587	47.4843680552003	51.161201739018	3.67683368381768	16.6988357904593	21.6327716441101	0.11925928479468	13.6107874298332	41.4632573628461	0.27175	0.1265	0.1045	-0.541838778737505	0.116332717032583	-0.470470540685034	-0.0703336173609418	0.230666666666667	0.124166666666667	0.0826666666666667	-0.330800437691231	0.0853992867526746	-0.691491074646176	0.279649467018065	0.00994989793839576	0.00743481763438945	0.00684202321253154	0.0520630795231891	0.0301483843691825	0.0937506957243921	0.408581903154075	0.00942200429103107	0.00737576122882446	0.006159173008653	0.0546889164800722	0.0253215140177464	0.0684231586540201	0.134181881199436	2339.96668508452	1518.71510326381	1339.43780266557
270	2.23409497309075e-08	3.00369670968229e-09	3.65782219739031e-09	0.151232746746865	0.00573897733077278	7.19756246899356e-08	0.144484366578738	0.000861565077510096	1.78025121620026e-07	38.4823896761191	50.9696897061403	53.0294622154615	2.05977250932119	14.5470725393425	29.0108075148801	2.12953727602962	11.1036817538798	42.07113394824	0.27275	0.1145	0.09825	-0.53570246805566	0.125299773014221	-0.533323306034336	0.098445183761087	0.225333333333333	0.124166666666667	0.079	-0.309004133257165	0.123060475283095	-0.711148260437365	0.313687563669339	0.00996134192347889	0.00712181403278398	0.00665737403670038	0.0550991795404241	0.0313904051943531	0.0966105035560354	0.103392732430641	0.00934466545668489	0.00737576122882446	0.00603305054258828	0.0561159942249413	0.0262672873062175	0.0679141018708727	0.168753723020064	2343.89963430169	1423.28584351369	1284.88290992443
271	3.67527558976424e-10	1.46349630109231e-11	4.62302446729919e-11	0.679404492277323	0.00347467274535949	2.66417787577397e-08	0.0402337902289335	3.3322300055732e-05	8.20752483095756e-10	46.8859498488819	62.3986298846212	62.569426845741	0.170796961119777	15.6834769968591	30.9379008894939	4.20799821758465	17.218232156607	56.306981879305	0.269	0.114	0.1085	-0.494566299428767	0.148949161292849	-0.413865529810835	0.151561820320493	0.220333333333333	0.127666666666667	0.0836666666666667	-0.194206513060075	0.123629168201757	-0.500683226178977	0.2098016406045	0.00991809882700163	0.00710825320538147	0.00695615332166545	0.0575749068936641	0.0296854739823971	0.101551093342973	0.103370882671236	0.00927018046753827	0.00746403378506667	0.00619293581468274	0.0591597841024516	0.0251803380558279	0.0834645347384192	0.121384642794666	2329.04671516862	1419.18975051625	1373.47075143181
272	9.36690757654519e-09	1.99471674436221e-10	4.51347315703412e-10	0.370469551374945	0.00165282872234124	0.000768953415493976	0.312888823576968	2.63468405320801e-08	1.24543137462898e-08	40.2639817152594	56.8114741725003	57.6135630870813	0.802088914580963	17.3495813718218	11.3147130975194	1.01844213807817	30.9595064524647	50.3279018147059	0.26225	0.1295	0.10725	-0.484712575916247	0.137432082227792	-0.334003153882067	0.0600810080349112	0.232666666666667	0.1365	0.0748333333333333	-0.275795432051894	0.0828115775684072	-0.641049940649772	0.231655613058607	0.00983798056924491	0.00750953204505899	0.00692081408389157	0.0549610729286846	0.0293788235360088	0.100653077524502	0.084771215659333	0.0094504550152065	0.00767876010032474	0.00588506327601149	0.0531073112533009	0.0268237692055199	0.0735119969654712	0.12903301776691	2301.58885874378	1541.74048193513	1362.90755832822
273	1.91873011709783e-06	5.35115564927764e-08	1.51981372357095e-07	0.811752435686309	0.00386286341526439	3.58339737648436e-05	0.168896421458717	0.000254261030338069	5.44402481477765e-09	29.3193841920402	44.7071019843388	44.7638249731208	0.0567229887819849	15.4444407810806	17.0801991258795	1.89271138140066	13.3804476927644	52.1541545741095	0.25075	0.1215	0.10375	-0.466622670687287	0.154175996385634	-0.484370982740702	0.181820041306455	0.215166666666667	0.130833333333333	0.0821666666666667	-0.265881874700974	0.0566556582284995	-0.689925815567904	0.273543822735171	0.00969454541767832	0.00730722743497102	0.00682028055606452	0.0591984440933019	0.0294543644296636	0.0950583620504147	0.115526999134322	0.00919114926021076	0.0075423092833544	0.00614219146850663	0.0572842352583838	0.0239526653398344	0.0669456861436199	0.125986584848673	2252.63041933425	1479.61208481536	1332.98116988648
274	1.56124829289825e-07	6.46206045061156e-11	1.99715282689198e-10	0.685181815176444	5.26704240036549e-05	7.36863720409653e-05	0.110532438767315	8.84064852962835e-06	2.18382405455009e-07	34.4899589732595	59.2265490745558	59.390900105398	0.164351030842226	24.9009411321385	15.7137549287381	2.54659213852392	19.7468673208878	41.6215590687066	0.25575	0.1165	0.1045	-0.572059995226595	0.12889802431124	-0.322343742632906	0.111566931268802	0.221333333333333	0.127166666666667	0.0785	-0.390072720777968	0.062032570555408	-0.782963809016331	0.193602606247888	0.00975800071935945	0.00717562678864397	0.00684202321253154	0.0548103771088904	0.0293391882709888	0.108946623942412	0.0844711330044705	0.00928523301918453	0.00745153779333639	0.00601556052951361	0.0534160083741768	0.0250531861584171	0.0587881703896801	0.119273800966229	2274.25777309563	1439.57195762891	1339.43780266557
275	4.13763695828352e-10	6.29784817800485e-12	2.02964528003012e-11	0.692148956025619	0.00140739189501413	5.07450291233409e-06	0.000165606160309601	2.06069389771058e-05	8.12074897710298e-09	46.6439907037638	64.1949869651435	64.3517558089225	0.156768843778991	17.7077651051586	20.8089590282943	14.1859077414774	18.1323610309573	51.2724428521661	0.26425	0.10975	0.1135	-0.43106699894102	0.158760246160993	-0.337706012824629	0.212770335107656	0.224333333333333	0.135	0.0875	-0.2460326893997	0.084039954723208	-0.675484109001384	0.299560107007618	0.00986202811541696	0.00699120212864725	0.0070946488299993	0.0621614025682558	0.0287461964405769	0.106578311986263	0.104283269689357	0.00932992326755873	0.00764308238567249	0.00631995616463924	0.0554132600780705	0.0241596791270646	0.0651134309442204	0.132261674015887	2309.82203129216	1383.96932891594	1415.08375689263
276	4.53913269259609e-11	2.65554434857076e-12	3.50677781503842e-12	0.146427810119355	0.00194344023906632	2.76149445390506e-10	0.573453739627747	0.000137103342862002	4.0000900973632e-10	51.1526433427207	66.0314690987798	68.1405440377384	2.10907493895866	16.9879006950177	39.8364064235902	0.316937821474312	14.5415338252524	57.8770789361097	0.27075	0.1255	0.1075	-0.374618034457938	0.167682459557253	-0.388475266331877	-0.20476136857447	0.215666666666667	0.129333333333333	0.0846666666666667	-0.235172612703821	0.0763923556148755	-0.710801417536311	0.160728681797477	0.0099383904407241	0.00740961039212465	0.00692790537871789	0.0589732638424398	0.0301077002852306	0.098663133767318	0.22648884369223	0.00919889056199516	0.00750541649407185	0.00622643520473718	0.0584242198893825	0.0239760447730762	0.0642006514731512	0.140557674996364	2336.01352380189	1510.9678991091	1365.02539773038
277	2.42412305523415e-07	4.16004506622438e-08	9.53149516831066e-08	0.458510668415257	0.0157736240243706	7.65597390411762e-07	0.555022886224337	0.000592945629464161	2.62997377527948e-07	33.5848371551438	45.2574465439429	45.8069744187233	0.549527874780324	12.2221372635795	24.4425310492752	0.348395360201721	11.7979944304452	43.5342039922463	0.26875	0.124	0.10825	-0.41485787391595	0.197804346223502	-0.348137250584473	0.118156763636517	0.225333333333333	0.128	0.0875	-0.283486688994408	0.0902428753060366	-0.553564757410229	0.25551838798611	0.00991518402184718	0.00737151067182246	0.00694910884983848	0.0581996890763916	0.0300934737498952	0.101643481414055	0.108719691489067	0.00934466545668489	0.00747234353860819	0.00631995616463924	0.0559102751833718	0.0243180500756884	0.0774475618568287	0.11037462505437	2328.04637728129	1499.27867674733	1371.36330300787
278	9.38301305313866e-15	1.08868044192971e-15	2.07624350108681e-15	0.216531651877334	0.00357112179228766	3.78664389789686e-11	0.683962234116906	4.1233900918094e-08	2.1434433434853e-13	68.4021962256811	82.4967074445012	84.0239174812814	1.52721003678016	15.6217212556003	43.7211141562057	0.165699713445065	30.0905341012167	74.140191521609	0.2675	0.12375	0.113	-0.448695834349202	0.154309875211964	-0.410037232601603	0.0229311107711245	0.210166666666667	0.1265	0.0801666666666667	-0.297879098413047	0.12872486011784	-0.75348695783593	0.1552426535432	0.00990054975457027	0.00736512669922574	0.00708100065563777	0.0571376272669085	0.0289609754703664	0.0953179363012	0.0952676787975964	0.00911261978599604	0.00743481763438945	0.00607358463563934	0.0582335823301696	0.0253106095814761	0.0619537720750495	0.195981822940116	2323.02559113768	1497.32244079885	1410.96782463618
279	2.07128400340373e-06	5.53589096722543e-07	8.89993470179894e-07	0.269966602346222	0.0203738516357409	0.00139144541349206	0.0825136929690469	1.32039770759026e-05	1.14909309770421e-05	29.1613042169229	39.5688299658214	40.7857466573842	1.2169166915628	11.6244424404613	10.217099025569	3.01468090868548	18.9808099419415	32.7933211273528	0.2585	0.1135	0.11	-0.429106616823249	0.0988747580347152	-0.439334484035508	-0.253726823530367	0.2305	0.125	0.0838333333333333	-0.28851196551497	0.108663461000687	-0.745516989109343	0.0209782107902097	0.00979218149388606	0.0070946488299993	0.0069981774229882	0.0619286550189274	0.0282745924092406	0.0991229165880785	0.328436583387669	0.00941961992968983	0.00739694919738634	0.00619853722338042	0.0557405373801417	0.0254840435252529	0.0618518368053694	0.159403882605792	2285.92843914551	1415.08375689263	1386.06134767466
280	6.02383621493193e-11	5.15425764396469e-13	1.83414951533797e-12	0.873073637253366	0.000800530179525694	1.01539698558381e-08	0.011822526937149	2.34452936050646e-05	1.98477929302778e-11	50.5757463105365	69.5095722456972	69.5350940826575	0.0255218369602517	18.959347772121	32.8115506794256	6.33729158592905	17.8867076601719	64.4000990461221	0.273	0.11475	0.10675	-0.513193483259631	0.133462973441174	-0.469370374668518	0.143385064540365	0.222666666666667	0.131666666666667	0.0816666666666667	-0.232558261540083	0.131008243795627	-0.705522668918437	0.0468012742069875	0.0099641930215791	0.00712857819368854	0.00690659607076035	0.0560470480422644	0.030044335772111	0.0977594000834525	0.102809879013862	0.00930518158411042	0.00756266320254547	0.00612514243067123	0.0568017743274369	0.0257560561051754	0.0653415998425949	0.178266926916651	2344.8797189191	1425.33018906207	1358.66404104184
281	1.72424954041254e-06	8.37967254829241e-09	1.55039208015597e-08	0.294938048332914	0.000435047635981482	4.51704475459789e-06	0.0667158658422222	0.00301824142478559	1.15987349506345e-09	29.5401652592409	48.7465061324838	49.8434487682207	1.09694263573692	20.3032835089798	21.031880020957	3.36202789605613	8.79640842745812	55.5500794803239	0.262	0.12325	0.1015	-0.543226430221438	0.158957959907302	-0.380489365716627	0.0882637443790509	0.222	0.135833333333333	0.084	-0.25387061903959	0.1125000802295	-0.576396941015181	0.2657188210865	0.00983495618605344	0.00735232936718437	0.00675438271368461	0.0538601959144595	0.0305296049369093	0.103324143656103	0.0946145765125639	0.00929522461268689	0.00766294197970575	0.00620413133507112	0.0553684641476733	0.0250491290744207	0.0748608954150203	0.12271266160559	2300.55390576632	1493.40304836346	1313.46546157725
282	8.7388030065316e-11	1.99681027503362e-14	6.93563194989966e-14	0.675893849094752	2.24822233763616e-05	5.62170762489648e-05	0.675233663704037	1.0353621828694e-09	3.24236816273382e-13	49.8171036943022	76.3778655230017	76.552650437261	0.174784914259362	26.7355467429588	16.2260058113679	0.175540898551844	37.2571213412857	73.2539321861144	0.267	0.124	0.11225	-0.546934359420457	0.213045210384748	-0.533017166188915	0.0267039439554529	0.2315	0.126833333333333	0.0761666666666667	-0.279118949800506	0.0689052356479797	-0.706698116290008	0.199420280646376	0.00989466786840837	0.00737151067182246	0.00706044571516901	0.0529292381459096	0.0294601808453325	0.0863366763421885	0.117029001579295	0.00943389496375137	0.00744318614266912	0.00593298010313787	0.055407303444487	0.0262357489998963	0.0689300913218841	0.137575984382142	2321.00835082542	1499.27867674733	1404.77520733093
283	6.10601124390695e-08	8.15435506956683e-12	2.47770841885447e-11	0.599813373108618	1.57406315731094e-05	1.92429020276716e-06	0.349632531267618	9.21494975213953e-05	2.41220525873439e-08	36.4191403508194	63.6449533605228	63.9202308264212	0.275277465898398	27.5010904756018	22.669187114956	0.874790389008012	15.2911032164111	48.8642620401985	0.26975	0.11875	0.10625	-0.570743315629406	0.110717562556506	-0.365945147251152	0.113027692502425	0.227833333333333	0.125	0.083	-0.227492331668152	0.0456086390088143	-0.614451821769987	0.233371783423615	0.00992681920958622	0.00723535720935556	0.00689233058264258	0.0526917326769953	0.0296774780460127	0.103895903427342	0.0820105627674935	0.00938118628457141	0.00739694919738634	0.00617045681199004	0.0577973979297205	0.0243540101286844	0.0754249758654751	0.114346869133514	2332.04010361999	1457.70813224821	1354.41003653225
284	1.34035165267773e-12	1.5812614648282e-14	4.76055018859599e-14	0.48545634235602	0.000774633861073335	7.75832576710962e-11	0.170845393794286	1.78189298642135e-05	1.20232078685834e-11	58.3240600693389	76.8695186470577	77.3560998180401	0.48658117098239	19.0320397487012	42.3177990356035	1.87550956568339	18.4092667988789	65.4834138750117	0.27575	0.12025	0.10525	-0.487298079081687	0.101354791670472	-0.407418090438189	0.153698252814775	0.218666666666667	0.1295	0.08	-0.223093160388257	0.0827587093033453	-0.694336865728194	-0.0275838840666154	0.00999529497868149	0.00727471164134582	0.00686365599639277	0.0554388098201802	0.0300899816760682	0.100763861925242	0.0922137460714714	0.00924491817345047	0.00750953204505899	0.00606781749928278	0.0582170137268697	0.0250382124931164	0.0677827875777132	0.359434172236715	2355.57767163369	1469.69121225258	1345.87039159622
285	5.0319500463132e-07	6.6741392188795e-09	1.79901479493078e-08	0.600738044883473	0.00159193531865835	2.58845676282294e-06	0.0231974749264015	0.00280890583095776	1.0376468767237e-06	32.0809133173607	49.2403196067389	49.5142037981386	0.273884191399702	17.4332904807779	22.0997335032935	5.15365652304354	8.92761705221892	40.4380979193195	0.2625	0.114	0.1	-0.44027129239047	0.162698148821718	-0.320178878913884	0.0291564805749469	0.2215	0.129166666666667	0.0825	-0.347558291528635	0.102135248364444	-0.765414944241343	0.131650993173623	0.00984100084589085	0.00710825320538147	0.00670988161263877	0.0607615106659941	0.0308555264557696	0.113039858367245	0.101359096873045	0.00928773416948405	0.00750129683265035	0.006153519960474	0.0543028772187494	0.0251100151771122	0.0589937173053638	0.153033510567932	2302.62251956406	1419.18975051625	1300.33189356579
286	8.41742905872218e-09	2.28945452128773e-14	8.31801569486512e-14	0.784492206236606	3.36481848563645e-07	3.32191404876673e-05	0.0192524553182629	1.72423407831329e-06	7.99349484129683e-11	40.4829109228995	76.0896119757599	76.1643976345003	0.0747856587404385	35.6814867116009	17.2241227882732	5.47843799608927	22.880148994328	61.3815671866683	0.26775	0.11575	0.107	-0.54826834660765	0.160832123600771	-0.394447108295887	0.102792048379216	0.231166666666667	0.1315	0.0788333333333333	-0.221452972608868	0.0705417089720621	-0.790993621750175	0.08213622442533	0.00990348465208722	0.00715552720173485	0.00691371099337034	0.054765027088637	0.0299611835305928	0.102907762762608	0.0968178032437373	0.00942914491517445	0.00755860048028802	0.00602722848297934	0.0558323896012569	0.0257555916404815	0.0566316153754109	0.16504856795629	2324.03229710014	1433.4830071464	1360.787107888
287	1.1498392437203e-09	1.86200747132958e-11	5.28941652171096e-11	0.530983118580126	0.00139869043484242	3.34937406412536e-07	0.970768134749986	3.29478144597222e-06	7.07538136219385e-10	44.5559150454574	61.8849745596817	62.2774842973013	0.392509737619548	17.7215692518439	26.0369948282732	0.00134284941123042	21.6367498896034	56.6315479037968	0.26575	0.12825	0.1115	-0.581916391679172	0.144977377015789	-0.475519568177107	0.193014292905337	0.221166666666667	0.128	0.0835	-0.299407436980379	0.156826603630845	-0.547761973956469	0.0526440316763236	0.00987989245323266	0.00747856491692145	0.00703979078717284	0.050454736029378	0.0290015111956058	0.0895274830773215	0.0936907108874073	0.00928272969801633	0.00747234353860819	0.00618732708916008	0.0560812553043359	0.0256930219920868	0.0798245802683457	0.128422576839538	2315.94288230027	1532.18575007751	1398.56001083549
288	3.17482538455551e-06	6.44163979131482e-08	1.04568791282398e-07	0.254450467774322	0.0016736250292088	0.000389625522064055	0.0345048833869458	0.000135654002513169	9.67106148676427e-06	28.2783355802385	44.3013224206006	45.6000243474591	1.29870192685848	17.3216887672206	12.5813004681568	4.46951010902467	14.5615573610057	35.3357339045995	0.2585	0.11375	0.109	-0.600400187667496	0.0813293013541737	-0.475752893734933	0.12447273871385	0.2275	0.127833333333333	0.086	-0.34094739352898	0.0767858078259983	-0.681633948978161	0.311377627037559	0.00979218149388606	0.00710145647681136	0.00697020744999372	0.0536311095965956	0.0281740611097002	0.096619731634955	0.0778639000105672	0.00937634432582647	0.00746819074794123	0.0062706985918967	0.0539584001195582	0.0244472386723758	0.0670056525261172	0.123295386313083	2285.92843914551	1417.13799365015	1377.67789977068
289	1.39468381951684e-09	2.09264666152657e-11	9.15840719192674e-13	0.00218009297504008	2.1159436644023e-05	4.27733053867132e-05	0.0166000028652286	2.14835857740453e-07	3.73969689869752e-09	44.1613041906421	61.635809744701	71.0271791820014	9.39136943730045	26.8658749913593	16.7441783024624	5.7381780845235	26.8948024546844	52.980771899423	0.266	0.1135	0.1045	-0.470042337533062	0.168852299751815	-0.346588188856901	-0.0237395568173176	0.23	0.1295	0.0745	-0.300543681119354	0.0760856105937869	-0.689045953222038	0.585330411210554	0.00988285563072278	0.0070946488299993	0.00684202321253154	0.0591744670316203	0.030341076568471	0.108812510421586	0.271904457834009	0.00941245436369145	0.00750953204505899	0.0058729993240703	0.0543945190729533	0.0266015427803066	0.0708735338319992	0.132195780739058	2316.9585353726	1415.08375689263	1339.43780266557
290	1.10780691165392e-09	4.17905205229969e-11	3.5349440343448e-11	0.0836643325941945	0.000976795852149168	7.79064635867208e-07	0.044869966893277	3.10781695515623e-06	1.10394068909032e-09	44.6320297185011	60.1586494863186	63.1508900823392	2.99224059602057	18.518860363838	24.4089365882755	4.02352020347098	21.7488154561688	55.6583056376161	0.26925	0.1205	0.10625	-0.553080561925964	0.166049726562276	-0.511825823282565	-0.0599667435784641	0.225833333333333	0.134166666666667	0.0788333333333333	-0.306916000371479	0.0851472601224655	-0.637587889848989	0.278623317863627	0.0099210096243267	0.00728123500455766	0.00689233058264258	0.0531965415587661	0.0302126565662543	0.0920416338781835	0.353192133488018	0.00935200777743363	0.0076231254831714	0.00602722848297934	0.0537448637467075	0.0257067949967439	0.0725356395541967	0.12434594515736	2330.04578169051	1471.6800962391	1354.41003653225
291	4.06589008031836e-07	2.36755682348045e-09	3.45424611612665e-09	0.196108729155399	0.000373986614984875	9.62106966621781e-05	0.000687676171468184	0.00103854796538338	2.43670509213195e-07	32.520087240322	51.4842770880205	53.1553960245801	1.67111893655965	20.6353087842581	15.2096464883161	11.5222631898223	10.7575495902811	43.7055869464758	0.26375	0.114	0.09775	-0.584282695780281	0.124627544504943	-0.528882014403082	0.122829670380446	0.2295	0.137	0.0788333333333333	-0.268468403736198	0.108238436864537	-0.645065156307683	0.325575601572822	0.00985604076289054	0.00710825320538147	0.00664225327086051	0.0538355132252596	0.0309155481033648	0.097507284928372	0.0999996515696841	0.00940527004143295	0.00769058336774709	0.00602722848297934	0.0536313690898745	0.0263058495662688	0.0710587128562088	0.138708597654419	2307.77146900054	1419.18975051625	1280.44361369801
292	1.14170537406881e-11	5.47383767957774e-14	1.17285348546417e-13	0.277558284768724	0.000256004307896295	7.00806638877351e-07	0.0306473236657259	4.30486387344873e-08	3.34538934030912e-13	53.9646545702999	74.2510392492622	75.4300460459817	1.17900679671948	21.4653914756818	24.6129099046229	4.67260970556617	30.0070138479159	73.1869246792969	0.26625	0.1155	0.10925	-0.479707256084738	0.129896870283237	-0.266939894161462	0.0620006094800998	0.222833333333333	0.13	0.077	-0.263582350671433	0.0613967546876649	-0.666999123883062	-0.209536420856473	0.00988581475735351	0.00714880603414703	0.00697721717662313	0.0581712896756226	0.0292190188575615	0.110412655855537	0.0841141799500772	0.00930766543029591	0.00752185410285073	0.00596265684391775	0.0563543626501568	0.0253988399814952	0.0717917510719273	0.40939434068612	2317.97290799571	1431.44847796994	1379.77761009774
293	8.91808010292732e-09	9.15179298221494e-15	8.63927887721212e-15	0.0847152168187026	3.20827453768041e-08	1.05391178366039e-05	0.235172589463468	1.62538692976196e-06	9.41020498130112e-10	40.3645659250033	78.0211846571219	80.9932198289825	2.97203517186063	40.6286539039793	19.4111279272038	1.40930025590114	22.9936345135293	56.0078215439186	0.2625	0.12325	0.10975	-0.605912165980413	0.0980989624890699	-0.371625339892164	0.0929453563503575	0.224	0.131333333333333	0.0811666666666667	-0.212522705309203	0.105614112589979	-0.687300544351626	0.399535622120844	0.00984100084589085	0.00735232936718437	0.00699120212864725	0.0506552786055025	0.0285413112372876	0.0996726568306235	0.0720276098483519	0.00932499210395749	0.00755453373375297	0.00610802532993766	0.0571859829413663	0.0255352891346714	0.0674986922481227	0.156744631494157	2302.62251956406	1493.40304836346	1383.96932891594
294	0.000344349329886141	1.55430162299908e-06	1.96640776805064e-06	0.191215465822631	0.000403052307386495	0.00512199143039887	0.835432369947645	0.000659766437578261	0.000942988127148754	18.5150918127983	37.2779136672798	38.9861414680199	1.70822780074013	20.4710496552216	7.83585522160683	0.0431557019546744	11.5993001210281	24.4664296161361	0.261	0.12875	0.1055	-0.486646856000914	0.169504526371053	-0.35582083153355	0.0370070348063324	0.236333333333333	0.127333333333333	0.0851666666666667	-0.268923993738003	0.0800343899444984	-0.631141360255605	0.296783109190809	0.00982281751189219	0.00749097965142538	0.00687084268773633	0.0552100817339258	0.0298993932204984	0.100465748562494	0.0929411988222792	0.00950184650412426	0.007455707314773	0.00624308744518302	0.0548687300744595	0.0251386051768134	0.0722245852082969	0.124477442403959	2296.40115636077	1536.01432523302	1348.00927104723
295	1.13924448349578e-15	8.19504915930518e-19	9.33146261854913e-19	0.0960544879793291	1.48450571421871e-05	1.40166167507262e-11	0.301778274667318	2.45472656534674e-08	7.51628427303884e-16	72.6782535488819	97.5351403607201	100.3050015958	2.76986123507959	27.6267480469178	45.666974238351	1.06631946116249	31.0968244169298	86.1797238602242	0.27425	0.1225	0.113	-0.501412294398365	0.149493307351281	-0.29564772226634	0.13077274741451	0.215166666666667	0.1295	0.0796666666666667	-0.282241808019307	0.0430471996696886	-0.660743063241909	0.449008864556805	0.00997838929268839	0.00733305951707338	0.00708100065563777	0.0544712885475863	0.029295600315233	0.103239701701426	0.0868401143018396	0.00919114926021076	0.00750953204505899	0.00605625986779279	0.0571438550044493	0.0240621462590422	0.0712987328993154	0.118837903716256	2349.76126192268	1487.50659799253	1410.96782463618
296	4.55338031331077e-06	3.44527296865817e-09	3.43074761140907e-09	0.114028953710904	3.74276891956216e-05	0.000426741593023265	0.0632670654960025	9.67831320635625e-05	1.52728228569458e-06	27.532094902781	50.6729303804241	53.1704058683426	2.49747548791856	25.6383109655617	12.4113091672243	3.4496003581653	15.1984440688802	39.560965648169	0.2555	0.1175	0.11175	-0.51700587077512	0.179665598574998	-0.447861618865777	0.0698959707577087	0.224833333333333	0.13	0.088	-0.258726433513061	0.0569013442681545	-0.621199149357076	0.384466475893112	0.0097548682065348	0.00720227820940727	0.00704668692708312	0.0573346526396655	0.0287038974515577	0.0958406918712761	0.105107008105872	0.00933730396851672	0.00752185410285073	0.00633625078709946	0.0561819954088261	0.0236245867795549	0.0710974671795715	0.112996385535182	2273.18893964716	1447.65657465366	1400.63425995314
297	1.52379954018369e-13	4.91292960903229e-16	1.06313491546049e-15	0.258247862932533	0.000145286295943998	9.88613685650053e-09	0.0817311900038982	8.29960980531601e-09	1.25305612207919e-12	62.7434161089841	84.1662924974225	85.4444179707607	1.27812547333815	22.7010018617766	32.8635150834016	3.0301355147767	33.2036148901152	70.3539259677167	0.2675	0.11875	0.114	-0.496329504091551	0.152746949971414	-0.372127949363323	-0.246642577255703	0.2175	0.1305	0.0795	-0.201429767514874	0.0783642990239179	-0.646571252879511	0.0697563711291539	0.00990054975457027	0.00723535720935556	0.00710825320538147	0.0564313189534153	0.0287994929798405	0.0996083740174881	0.259687410686153	0.00922710381009996	0.00753413940860628	0.00605046932803934	0.0587156500953391	0.024973319887921	0.0724436246400151	0.129010175416044	2323.02559113768	1457.70813224821	1419.18975051625
298	1.24969725023451e-14	3.0959580336422e-16	1.07593479999223e-16	0.0231010036383354	0.000161202976266954	1.18679660387495e-06	7.96649955594101e-05	9.4253264945012e-10	2.01775668787422e-13	67.8207284925011	85.1345105894616	90.2954045679435	5.16089397848191	22.4746760754424	23.5985054188641	15.5662257659114	37.4403213484611	74.2695228862625	0.26125	0.11225	0.11175	-0.479972110012017	0.149057848264397	-0.422040013197461	0.00857882376605071	0.219	0.139	0.0756666666666667	-0.167775543223279	0.103152046303061	-0.556299414258718	0.371833571008134	0.00982585835926043	0.00706044571516901	0.00704668692708312	0.0597215750466666	0.0287503374670196	0.100181810201271	0.0957844538337125	0.00924998816975299	0.00773753414967318	0.0059150744005205	0.0572205661394785	0.0262135744453413	0.0797186024312091	0.127902963998567	2297.44128593346	1404.77520733093	1400.63425995314
299	1.89324561739654e-12	1.0899672494032e-13	2.46731649238063e-13	0.307262593426709	0.00274097450365642	2.40341227379466e-09	0.471053324322482	3.03292203311513e-07	1.00613949235924e-12	57.6216198579823	72.7965505686225	73.8389564222816	1.04240585365915	16.2173365642993	35.6157116644281	0.519504032450641	26.2286319601881	70.8252855824132	0.26675	0.1205	0.11125	-0.533342037257448	0.154144331183128	-0.309993318424682	-0.0363276575090575	0.214833333333333	0.125333333333333	0.0806666666666667	-0.362427480107897	0.0947908741192162	-0.653829512738974	0.161533703510757	0.00989172087257371	0.00728123500455766	0.00703288343958133	0.0544175079321367	0.0291806305607788	0.104174125439057	0.274093950295903	0.00918597720439752	0.00740539427556918	0.00609083959247396	0.0557251034529594	0.0249215446960388	0.0727406349112515	0.122756748971507	2319.99781495828	1471.6800962391	1396.48323819039
300	2.29234642914582e-05	4.43238347910362e-10	4.79148578848288e-10	0.12237007156047	1.03476950044703e-06	0.000371367540188841	0.83058420999939	0.000313624812957051	8.48667774896767e-10	24.1786948734989	55.0963576236973	57.4830785114573	2.38672088776002	33.3043836379584	12.6710166865105	0.0457756113064534	12.9872167512558	56.233823185449	0.256	0.11875	0.10175	-0.514799835573008	0.171091371140665	-0.296521750865925	0.0593185482622508	0.225	0.120166666666667	0.0806666666666667	-0.284925790761835	0.0429153195095787	-0.724879838324442	0.436384384683398	0.00976112902383274	0.00723535720935556	0.00676175490643571	0.0570488328848245	0.0302562613376293	0.111108557964883	0.0930247851802591	0.00933975993041464	0.0072725349312745	0.00609083959247396	0.0579098839085337	0.024505627874238	0.0667982171872382	0.13471464217512	2275.32529311819	1457.70813224821	1315.6447598341
301	5.22365926085269e-06	6.91873022943232e-08	1.73193116370235e-07	0.567835412520889	0.00174891610137089	4.50207670888264e-05	0.531745385739828	0.00129384323889222	1.38990339756586e-05	27.2477425120778	44.1449144006765	44.4712321588595	0.326317758182995	17.2234896467817	16.6470290851194	0.391054969447396	10.3512887541965	34.4973216066861	0.2545	0.12925	0.1025	-0.53639340239723	0.0773879341541359	-0.396147200045119	0.143863933210412	0.219166666666667	0.125	0.0835	-0.318632888763003	0.0925347030660595	-0.696606756452208	0.250903880427755	0.00974229599045229	0.00750335717758839	0.00678379576214314	0.0537043666700847	0.0288583836785661	0.0990721544158257	0.0794304599829263	0.00925251987333438	0.00739694919738634	0.00618732708916008	0.0565477927664868	0.0246518849056343	0.0673069434888508	0.139451063047455	2268.90045469145	1539.83398560247	1322.16626641024
302	7.61016924535506e-12	8.37591771678262e-14	1.72662760796488e-13	0.263547552030289	0.000543836746861087	1.16683327465918e-08	0.59320395338248	2.58896167904108e-07	5.57920171017713e-13	54.7905586616398	73.3529172156013	74.6029430032977	1.25002578769636	19.8123843416579	32.5413496759029	0.285368428813854	26.5343302439169	72.0906387168471	0.271	0.12125	0.11375	-0.383739520570006	0.195043015310515	-0.365583794397652	0.0601557952362211	0.221	0.124833333333333	0.0826666666666667	-0.317341814472997	0.0656768137859233	-0.725420241544092	0.306381790349594	0.00994127328148807	0.00730074442674117	0.00710145647681136	0.0597461252485913	0.029340622137079	0.099037301207886	0.109885236673637	0.00928022420422267	0.00739272022108538	0.006159173008653	0.0563495923168944	0.0244011781251081	0.0646134943757609	0.134546186594992	2337.00371155771	1477.63261138308	1417.13799365015
303	2.37363907878544e-09	3.09628693485641e-09	9.01217043088206e-09	0.709731799971378	0.092734182567415	9.78298246951336e-07	0.00145606230916799	0.000172711915743608	1.10236668270151e-07	43.0739317268017	50.9040145203981	51.0425595053784	0.138544984980399	7.96862777857677	23.9703680477851	10.1334043935631	14.1068690915808	45.4820850031017	0.2745	0.11275	0.1025	-0.466881781211015	0.112486176437124	-0.32940759928343	0.228983646858773	0.231166666666667	0.134166666666667	0.0805	-0.322906832557804	0.0682497681408208	-0.537063533781501	0.306170039993795	0.00998121672661564	0.0070741600646515	0.00678379576214314	0.0584238840073102	0.0306048228194226	0.111569083382017	0.0983321547117666	0.00942914491517445	0.0076231254831714	0.00608509566026675	0.0525515415991104	0.0254183262096715	0.0801776874741073	0.102557544262497	2350.73379952095	1408.90611954999	1322.16626641024
304	7.43021403871168e-11	1.84565957055252e-10	6.00518748339219e-10	0.913307499735443	0.144474196629717	1.36925597828999e-07	0.0808024961365107	8.1550241824947e-07	7.61769080852721e-10	50.1479090895591	56.9781093298188	56.9899614856804	0.0118521558615612	6.84205239612129	27.7657964687114	3.04868593593983	24.3208806172142	56.4700797887284	0.26725	0.124	0.111	-0.411573583451581	0.10553658314486	-0.382452801956364	0.064057750440304	0.221166666666667	0.136	0.0815	-0.351701037856723	0.107261098535911	-0.66919218688858	0.0448673064431315	0.00989761082787407	0.00737151067182246	0.00702596485125321	0.0585173353387826	0.028733428364258	0.0980169595116052	0.0881192501926031	0.00928272969801633	0.00766690228810487	0.00611944432112914	0.0526982764019907	0.0253455685533722	0.0678823474783872	0.119168723765391	2322.01760929871	1499.27867674733	1394.40393705843
305	4.40068104101851e-12	1.51135109930719e-12	4.72382452961841e-12	0.60310832781605	0.0206459466968332	1.93662246323799e-08	0.654637120015132	1.92183547403413e-07	1.36824743662416e-12	55.9054637962217	67.2284683430807	67.4988015709423	0.270333227861556	11.5933377747206	31.5570874801597	0.200103743838554	27.1101769379538	67.4395845687486	0.2695	0.1215	0.11025	-0.419749661612446	0.130847988945401	-0.458772186954874	0.0960196238906571	0.220333333333333	0.1245	0.0793333333333333	-0.325594666342651	0.0380471583986441	-0.713141714239902	0.110966265213003	0.00992391641734901	0.00730722743497102	0.00700514130852306	0.0585689490386284	0.0292641398294545	0.0939986137892185	0.103519282959868	0.00927018046753827	0.00738424935719838	0.00604467094234073	0.0562796587902726	0.0243281615684421	0.0674526186964801	0.0970159948912358	2331.04357759289	1479.61208481536	1388.15081280528
306	1.12287515141815e-10	1.77558777310682e-11	2.88576060266332e-11	0.205350220269697	0.00644028981565563	0.000258212952301769	0.0200925666863758	1.82592775189442e-09	1.6012424111362e-10	49.3057708401211	61.9863586061801	63.5902669459392	1.60390833975907	14.2844961058181	13.3515221768175	5.40383396973721	36.151127822518	59.8717320568894	0.2605	0.11475	0.11975	-0.514923830678032	0.155894168743935	-0.472394480236962	0.0214238863272151	0.2285	0.130333333333333	0.083	-0.32843632498402	0.0734091042988591	-0.645637213648974	0.260805587174383	0.00981672343654005	0.00712857819368854	0.00726163441776083	0.0575179520510131	0.0276347279781592	0.091709958961725	0.0944840815476021	0.0093908449558329	0.00753004837913236	0.00617045681199004	0.0536149244601505	0.0249309122313731	0.0709830449673128	0.116698239187393	2294.31700796278	1425.33018906207	1465.70635050334
307	5.32560854736254e-06	2.33467374036018e-08	6.17693114980325e-08	0.612472568102288	0.000607983593795127	0.000214251624743724	0.760097217309646	0.000106257960581259	1.43849450525277e-06	27.2077123261406	46.5178574011989	46.7744474606006	0.256590059401788	19.56673513446	13.7017773560783	0.0932405321063925	15.0221273892539	39.6970369189897	0.2515	0.12925	0.101	-0.438575791095872	0.16995648657646	-0.291405716589588	0.142156976016065	0.2195	0.127166666666667	0.0785	-0.21781362625201	0.0996061078006964	-0.649374910185999	0.246464156436954	0.00970417232329683	0.00750335717758839	0.00673960021852578	0.0582786068244106	0.0301167898726266	0.106797973681114	0.0971130715225812	0.0092575767003672	0.00745153779333639	0.00601556052951361	0.0588161794566021	0.0256542486626246	0.0736460972057509	0.148494372242762	2255.90828409562	1539.83398560247	1309.09863516473
308	3.44184421624102e-09	4.89947511786739e-11	3.13535153616263e-11	0.0580574188260376	0.000302959009169249	0.000188772305103373	0.0334755975270419	9.50451298266183e-08	3.51134934713277e-09	42.3137400238811	59.8186451846814	63.4106712776011	3.5920260929197	21.09693125372	13.9396683070045	4.5212891974943	28.4723718293671	53.1193406599482	0.2565	0.117	0.11475	-0.475184723151842	0.144367513159069	-0.404137464697068	-0.0574514772872571	0.224	0.131333333333333	0.0825	-0.195532366568423	0.0810109167871457	-0.615436758571904	0.28414750692209	0.00976737302389409	0.00718897354775598	0.00712857819368854	0.0592467650443322	0.0280031423181742	0.0978582078701384	0.290378644635451	0.00932499210395749	0.00755453373375297	0.006153519960474	0.0576067820532914	0.0248903954826195	0.0736273449317191	0.1292969677529	2277.45639625062	1443.61910591001	1425.33018906207
309	7.79536051702793e-09	5.94256754290818e-08	7.07356098252522e-08	0.157862166051142	0.212033465020486	2.29919832332685e-05	0.149509749273455	6.27476086713151e-07	6.31932686946072e-09	40.6401607956977	44.477794431019	46.4723807340815	1.99458630306253	5.83221993838379	17.9238657027872	2.07724563669854	24.825932290003	51.8256028107597	0.2585	0.118	0.10575	-0.393504903700783	0.161481195436123	-0.499130082606924	0.319654329818547	0.221666666666667	0.127666666666667	0.0766666666666667	-0.322721085500971	0.0866728437406763	-0.523204381999202	0.0922585785885073	0.00979218149388606	0.00721554100646708	0.00687801732413895	0.0620310840720609	0.0296445388606859	0.0943722271271619	0.129492779585011	0.00929023315066821	0.00746403378506667	0.00595081091278359	0.0553938246259557	0.0258850634011377	0.0855790654085817	0.101903131762359	2285.92843914551	1451.68439958879	1350.14550134203
310	8.43177649170786e-07	6.84623600598203e-07	1.69568756790338e-06	0.635518081708215	0.080976219808435	0.00014064588686338	0.473357516473406	1.69198264052963e-05	7.21624078177175e-06	31.0167384101151	39.0985303226989	39.3231821623158	0.224651839616854	8.30644375220072	14.4934747801854	0.514127533975625	18.507936594784	36.0105152628461	0.25925	0.122	0.104	-0.446705133566997	0.133552043880046	-0.389171440086439	-0.0250763553979976	0.226	0.126833333333333	0.0788333333333333	-0.279016871377607	0.0958837934701988	-0.599939568055373	0.0506362153471067	0.00980141584804528	0.00732016341321682	0.00682754038097373	0.058743342632463	0.0296814437931181	0.101937176216014	0.299850947086921	0.00935445096606093	0.00744318614266912	0.00602722848297934	0.0562213520752647	0.0259040296638275	0.0781810418819718	0.118095245798366	2289.08391201362	1483.56400925219	1335.13606178359
311	1.62614304587033e-07	2.96403361011215e-11	9.42062041066537e-11	0.716141227022943	2.37386184935045e-05	3.67849216301552e-05	0.259503867158512	9.89390575379482e-06	6.4504616474973e-09	34.406207329961	60.8926239163811	61.0248439688621	0.132220052480989	26.6186366389011	17.0304618436039	1.27140180361039	19.531796119325	51.7803260023908	0.25825	0.11375	0.107	-0.489373153564538	0.171572136278375	-0.301633839021108	0.0467286391261768	0.222333333333333	0.121166666666667	0.0808333333333333	-0.232855681789553	0.0746757508704572	-0.710705383158745	0.143962692957746	0.00978909505219816	0.00710145647681136	0.00691371099337034	0.0592735966391674	0.029521345804744	0.110356977365622	0.0945036816988116	0.00930020741919938	0.00729858119236119	0.00609657583371403	0.0595437847724479	0.0249583425401569	0.0680273538719477	0.147174676772488	2284.87400740466	1417.13799365015	1360.787107888
312	2.50293718336951e-05	5.12189898992342e-06	9.63958838324734e-06	0.392676565777135	0.0229253762947717	0.000563988263337289	0.126206463782079	0.000305649654814646	0.000284450960684875	23.9958907211403	34.6126183898814	35.3432560818619	0.730637691980519	11.3473653607216	11.8912312867196	2.33855639066769	13.0354507246157	27.3817650126492	0.26075	0.1245	0.10475	-0.514835288337981	0.170294066687193	-0.578267671507292	0.281412143745632	0.2305	0.135	0.0833333333333333	-0.341208148574543	0.108513628074437	-0.733328790665811	0.482394202942778	0.00981977253893175	0.00738424935719838	0.00684924629703289	0.0550230192007202	0.0300152655663733	0.0853915639624856	0.128588321633283	0.00941961992968983	0.00764308238567249	0.00618171102689656	0.0519396881361418	0.0255668485143695	0.0609382596388462	0.146384817430876	2295.35973063853	1503.18424806385	1341.58466299635
313	2.15037054423848e-05	1.49581820632476e-08	3.14783691951931e-08	0.375190976072696	8.12875091283666e-05	0.00651717201056329	0.495188772786263	1.56463314505658e-05	3.38182363928543e-06	24.3116455300806	47.4872564539619	48.2736562398823	0.786399785920366	23.9620107098017	7.40143908016216	0.465232249456676	18.6571026365673	37.7490649519128	0.25375	0.1265	0.10675	-0.470396197856828	0.190329913817162	-0.352040854441594	-0.109437750965034	0.23	0.131166666666667	0.0811666666666667	-0.248680439036915	0.090646264959163	-0.702557893548704	0.132012185303458	0.00973282244091266	0.00743481763438945	0.00690659607076035	0.0573575502735402	0.02946763498447	0.101045599177497	0.232451164022832	0.00941245436369145	0.0075504629564378	0.00610802532993766	0.0553974990073428	0.0256300654850321	0.0659883441751033	0.145563950194717	2265.67025846738	1518.71510326381	1358.66404104184
314	7.16024401168225e-09	9.41390921160496e-11	1.18709143799627e-11	0.00775245175261037	5.78894885509995e-05	6.18150192201021e-06	0.291437539257781	1.75395320491401e-06	7.15739407615197e-09	40.8142078294586	58.4211600154631	65.5109456994214	7.08978568395833	24.6967378699628	20.4311618506381	1.11296864957239	22.8473024939412	51.551018173971	0.257	0.13	0.11175	-0.595929583572841	0.114799847047111	-0.604193593585708	0.0490950848225821	0.217833333333333	0.137333333333333	0.083	-0.292458793956222	0.0988922508991524	-0.605211393037057	0.405513802797336	0.00977360023895061	0.00752185410285073	0.00704668692708312	0.0503458564466462	0.0281345768459792	0.0784041038876696	0.0736226699494228	0.00923220466154035	0.00769844643309194	0.00617045681199004	0.0546131169496713	0.0247678573972636	0.0725421852148776	0.119403683193081	2279.58225575508	1545.54682515442	1400.63425995314
315	5.86763206176423e-09	6.79023080994516e-09	1.15569899681983e-08	0.255997286543804	0.0546644900165903	2.80683489385983e-06	0.00384182320093836	6.3107164920722e-05	1.28866661916666e-07	41.2218801187773	49.2029135513003	50.4931885041187	1.29027495281844	9.2713083853414	21.9442713723274	8.35710420429677	16.0070465238778	45.1329920007145	0.265	0.1145	0.10775	-0.4644496919017	0.119290114502949	-0.392096840598395	0.159569152916705	0.224	0.134	0.0838333333333333	-0.300374038806097	0.0802550800703657	-0.569747025226715	0.343289949529444	0.00987097857910018	0.00712181403278398	0.00693498491403398	0.0592662522565925	0.0292589066232881	0.103296445882266	0.0981322100949403	0.00932499210395749	0.00761912235843187	0.00619853722338042	0.0542294801360271	0.0246567064883698	0.0760141655798267	0.109339037841156	2312.88823269741	1423.28584351369	1367.14063143701
316	1.03842433520024e-07	7.17115096982663e-10	1.49107014401824e-09	0.332594654797993	0.000579759970079317	1.18239990774503e-07	0.341286731408563	0.00225268641278399	2.47383879732531e-07	35.3282661717167	54.0609912024374	54.9997600849565	0.938768882519071	19.6714939132398	28.0496909734411	0.905591891219046	9.33133124651704	43.6716333332808	0.273	0.12125	0.1015	-0.554389615399316	0.173347946649615	-0.614031016368882	0.402394101602128	0.226333333333333	0.127666666666667	0.0835	-0.267451673339948	0.0815390060476765	-0.624775222569364	0.239345680830562	0.0099641930215791	0.00730074442674117	0.00675438271368461	0.0525360639189141	0.0312927969359853	0.0845826248475335	0.133790040766633	0.009359330975873	0.00746403378506667	0.00618732708916008	0.0562874916219079	0.0248675758369817	0.0734396784475866	0.123648477383962	2344.8797189191	1477.63261138308	1313.46546157725
317	2.62379580447879e-06	1.92970861739561e-08	2.5244799687393e-08	0.176069228882467	0.000479200500269205	9.92515909147006e-05	0.624761585903617	8.86177591218692e-05	2.11985850609697e-08	28.6725583415391	46.9328766565595	48.7633704781183	1.83049382155878	20.0908121365792	15.1508885840303	0.239231682104219	15.3649327431949	49.1506539196619	0.267	0.11875	0.10575	-0.526909784570442	0.158225630876297	-0.402769526729608	0.139088703771895	0.232666666666667	0.122	0.0825	-0.313026899068881	0.0627337817088475	-0.652277971999719	0.43198602880871	0.00989466786840837	0.00723535720935556	0.00687801732413895	0.0551163257080692	0.0300981312053673	0.101532542616976	0.10011640836446	0.0094504550152065	0.00732016341321682	0.006153519960474	0.0554673011070603	0.0250632581448049	0.0730752811667412	0.122832334121609	2321.00835082542	1457.70813224821	1350.14550134203
318	1.89037226775831e-09	1.12291398069531e-14	8.67200533733165e-15	0.0654067574837282	1.45796969851272e-07	1.20351993903822e-05	0.225018053586195	1.39136372584317e-07	5.06010071389312e-11	43.5395185455782	77.5904861268209	80.9851735914017	3.39468746458078	37.4456550458235	19.1576845617892	1.47207840969531	27.7348104727389	62.3735864128121	0.264	0.12275	0.10675	-0.537124662031368	0.21405587783391	-0.370408966249009	-0.161196589911732	0.225666666666667	0.131	0.076	-0.221985336384058	0.08239758074263	-0.698660780511589	0.313969255177047	0.00985903647929908	0.00733949268181481	0.00690659607076035	0.054027805516607	0.0301794050295919	0.101479481336277	0.235242985409143	0.00934956246410741	0.00754638814181947	0.00592701989050072	0.0567707778181676	0.0261692211531121	0.0687180875651798	0.154301676085955	2308.79739346823	1489.4744017395	1358.66404104184
319	1.82639128890587e-12	1.69879114487056e-11	2.83983923538421e-11	0.213976213537695	0.204418587058015	1.054012588837e-09	0.0105287876882939	6.68861819041301e-06	3.19114736712144e-12	57.6947474271619	62.0806736737431	63.6249917318019	1.54431805805871	5.93024430463993	37.2223055215964	6.54316486177049	20.2802871784543	68.3436155412271	0.26525	0.11025	0.1115	-0.452878855821301	0.121155612170541	-0.471239273510077	0.176086158387661	0.212333333333333	0.127166666666667	0.0843333333333333	-0.327205372932137	0.0766650716170173	-0.580398547339848	-0.0287875611604741	0.00987395393108133	0.00700514130852306	0.00703979078717284	0.0609526440614192	0.0287250119488455	0.0974290908435103	0.1075932309817	0.00914689987553767	0.00745153779333639	0.00621529774621845	0.0568042466076291	0.0238428283484634	0.077038977196311	0.375005659723248	2313.90773173348	1388.15081280528	1398.56001083549
320	7.86186411419237e-10	4.45192892265067e-12	2.38199551855133e-12	0.0444353640696459	9.42975198049324e-05	5.67868067281431e-07	0.00644619420895685	1.57937563572204e-05	6.17313731627472e-09	45.3328466525199	64.9330399829996	68.9729814062594	4.03994142325973	23.6401347537394	25.0183661783576	7.42114052982106	18.639222359694	51.8771938949859	0.27175	0.117	0.10975	-0.465322533825627	0.161729553083802	-0.338048993853858	0.0478526047721265	0.227666666666667	0.1355	0.0838333333333333	-0.205810761877005	0.0861855422538908	-0.603847350636206	0.384913960361005	0.00994989793839576	0.00718897354775598	0.00699120212864725	0.0576766611393176	0.0297573819695868	0.104811111494717	0.0952520181581683	0.00937876635848134	0.00765500977055507	0.00619853722338042	0.0557937334741863	0.0249684032040115	0.0727973199407813	0.124046626329822	2339.96668508452	1443.61910591001	1383.96932891594
321	5.73189207969125e-07	4.96468133466094e-10	1.02591531643112e-09	0.325592448787662	7.96442834148863e-05	0.000197311107441681	0.0778244354367921	1.63566698087061e-05	6.94698437631016e-07	31.8125179944036	54.8524299663804	55.8187788463401	0.966348879959696	24.0062608519365	13.856518568331	3.10975983153821	18.5724586240076	41.3460586687697	0.25675	0.117	0.1065	-0.592207160919615	0.134628980664321	-0.398104694741054	0.196418482140772	0.224333333333333	0.128833333333333	0.081	-0.31953208612539	0.0874648890809727	-0.712522524978898	0.084643246838806	0.00977048872754007	0.00718897354775598	0.00689946927945687	0.0534880289707968	0.0291466004641484	0.102303982473942	0.091993901531283	0.00932992326755873	0.00749304515137858	0.00610230440567576	0.0548197059461625	0.025278771472504	0.0656253962420197	0.128798980947257	2278.51998103814	1443.61910591001	1356.53835239632
322	3.34989000234359e-09	6.25282348712564e-11	2.07388416718555e-10	0.913324588759184	0.00198582025845971	8.39024931872703e-05	0.100868587218706	1.31856756447885e-07	1.11170017333175e-09	42.3691507120966	59.2969725880612	59.3088200532402	0.0118474651790166	16.9396693411436	15.4682579626642	2.69175615673976	27.8387762821867	55.6429693515538	0.25775	0.1215	0.11475	-0.505053083641507	0.0812814133839109	-0.35447710295742	0.183426759530948	0.2235	0.132666666666667	0.0828333333333333	-0.286124336652912	0.0878897537287707	-0.66633926587446	0.226174650349781	0.00978290965974364	0.00730722743497102	0.00712857819368854	0.0565723576616122	0.0273106995770642	0.0991786130602567	0.0802757234797739	0.0093175792801468	0.0075869553878443	0.00616481861901985	0.0550048241873591	0.0249270724595665	0.0684706063820318	0.130037792727152	2282.76122781302	1479.61208481536	1425.33018906207
323	8.46644676227281e-13	1.52685223384171e-18	2.62153527690419e-18	0.168793056008616	7.39822234135013e-08	1.09766407367388e-09	0.0166416632995774	1.39471627751111e-06	8.6649068261113e-14	59.2582478668046	96.2381719650621	98.1318020111212	1.89363004605912	38.8735541443166	37.1431722912694	5.73377589354914	23.2879423957511	73.2812739693339	0.26825	0.1165	0.1065	-0.624032784249918	0.143480644505353	-0.395521032381065	0.00197698589688027	0.215166666666667	0.132666666666667	0.0781666666666667	-0.217625625100182	0.0817316207782828	-0.694634925620971	0.20485558944639	0.00990934237389856	0.00717562678864397	0.00689946927945687	0.050555444729026	0.029908305058197	0.102729402516402	0.0756369337549758	0.00919114926021076	0.0075869553878443	0.00600386064259925	0.0581406379944539	0.0251343507167632	0.0677040012836851	0.148228878100798	2326.04188441822	1439.57195762891	1356.53835239632
324	1.1010983319437e-08	7.54668627428279e-10	8.46741260754768e-10	0.130400592479835	0.00263474763533406	7.03787865935176e-05	0.0388158968147757	7.94072501873405e-07	3.9974851106097e-09	39.9326831925173	53.9510654113001	56.2387944925176	2.28772908121755	16.3061113000003	15.8006376229769	4.26890672159789	24.3721782940365	52.8341229230171	0.2625	0.112	0.1095	-0.455785249436241	0.151770374210612	-0.408846893770254	-0.0323858662209197	0.227666666666667	0.125666666666667	0.0801666666666667	-0.324249917433205	0.0659467483571452	-0.718766797743929	0.311000888903974	0.00984100084589085	0.00705357189218478	0.00698421539131749	0.0606871421184237	0.0291874878594568	0.102394538438809	0.294314848720473	0.00937876635848134	0.00741382223673165	0.00607358463563934	0.0549512226823379	0.0252237424669046	0.0661490427450878	0.133692809141311	2302.62251956406	1402.70599048016	1381.87475143093
325	2.64003116574298e-05	3.41661394479425e-06	4.35231938771248e-06	0.198743777436856	0.00995690944212608	0.129164864806513	0.475101188544804	2.4414741441517e-06	1.91530924040954e-05	23.8849508073181	35.5200104334981	37.171592225397	1.65158179189893	13.2866414180789	2.30251309322193	0.510087019248203	22.2119661774241	33.7535715122168	0.24825	0.12825	0.10675	-0.33256123111481	0.137071652542948	-0.397406978724718	0.028949462080558	0.235	0.133166666666667	0.079	-0.350253178847033	0.054095811988937	-0.714838575889371	0.32738369136581	0.00966217613034387	0.00747856491692145	0.00690659607076035	0.0628878260688718	0.0286431987734489	0.0972624436562814	0.10177130947305	0.00948327297050531	0.00759904767326459	0.00603305054258828	0.0514725169284484	0.0256432080052205	0.0650897140862596	0.120818350817734	2241.61757476475	1532.18575007751	1358.66404104184
326	3.03349047915346e-09	7.07848900762016e-12	2.31079063355518e-11	0.723779104138691	0.000252100033065256	7.42072753218356e-06	0.386235627734688	7.08630809483885e-07	3.52685138922553e-12	42.5721469551972	63.9462361343794	64.0711366350588	0.12490050067936	21.4989896798616	20.0815976497415	0.750760281911425	24.5915147413625	68.1282530747992	0.263	0.12525	0.115	-0.544633505670491	0.0590491117853027	-0.461948678198357	0.265534083984155	0.223833333333333	0.131166666666667	0.0848333333333333	-0.27336715951411	0.124187756055504	-0.625547720050618	0.179055516987387	0.00984702909465568	0.00740328461303027	0.00713533156049802	0.0532134003295721	0.0272637821232916	0.0901804578098707	0.0818453882893812	0.00932252330817826	0.0075504629564378	0.00623199312528514	0.0556572740150559	0.0251802992018484	0.0717403786301028	0.136981778162474	2304.68596790338	1509.02541297005	1427.37207355338
327	7.19998653830706e-13	3.2665759841616e-15	1.13602502218785e-14	0.637530962463544	0.000343350869887862	2.79532817162002e-10	0.240834061377188	1.37589653388387e-06	2.46882510523298e-13	59.587677406882	80.1884270074188	80.410412838879	0.221985831460188	20.822735431997	39.8126218389261	1.37570522006536	23.3140722547632	73.837647727688	0.27775	0.12075	0.10575	-0.552741324503476	0.135880675333405	-0.432240440659639	0.116700116410887	0.222166666666667	0.128666666666667	0.0775	-0.247888326229549	0.090392432846465	-0.632279304543164	0.0123860554392274	0.0100176167361572	0.00728774823846115	0.00687801732413895	0.0522061191516093	0.0305114517973454	0.0984529536978275	0.0925341074118065	0.0092977170970111	0.00748891311791114	0.00598036431822421	0.0572093593931625	0.0258286380365449	0.0753134592836333	0.123209683920262	2363.26280947153	1473.66662128292	1350.14550134203
328	3.31574899701794e-10	6.07181772079662e-12	4.7848594143806e-12	0.0737122947569276	0.000421072637538181	2.64924410403933e-09	0.249104128262472	0.000119137851708303	1.44907256478741e-09	47.0961326305987	64.2727808073978	67.4711376536798	3.19835684628197	20.375005023081	35.4260169775662	1.3283210286927	14.8062838992555	55.0623805128363	0.277	0.11975	0.1105	-0.510108723741072	0.173894707497482	-0.527658026426439	-0.180398314389863	0.2245	0.1275	0.0871666666666667	-0.213943690975367	0.0976062889958293	-0.595081230048358	0.214409952094011	0.0100092753382249	0.00726163441776083	0.00701209381924293	0.0544453832303741	0.030025815462226	0.0891417253448831	0.309400694503782	0.00933238563877723	0.00745987264300973	0.00630905869010759	0.0580284790494879	0.0244424874152575	0.0744109785327377	0.126757066205238	2360.39024858983	1465.70635050334	1390.23772938244
329	4.78606643669234e-10	7.93877303057615e-14	1.37634515290533e-13	0.202837750672741	8.82280787684441e-06	4.21983385989701e-05	0.225413000302524	1.5509209747543e-08	2.71601735128087e-08	46.3466871320998	73.4661216092209	75.0879448450578	1.62182323583693	28.741257712958	16.7698566930212	1.46957348443175	31.9884483758497	48.6011408560321	0.262	0.126	0.11175	-0.522881281856429	0.126980963505052	-0.46735077893743	0.267659435950515	0.226166666666667	0.134333333333333	0.0781666666666667	-0.160669119798124	0.0852134253674821	-0.666678516061	0.0268014509018944	0.00983495618605344	0.00742223313918299	0.00704668692708312	0.0541581334941436	0.0285651282982374	0.0908829761037611	0.0978215711901652	0.00935689203165366	0.00762712468495988	0.00600386064259925	0.057354069203737	0.0258482748544059	0.0700541523717539	0.143478123550367	2300.55390576632	1514.84604153325	1400.63425995314
330	6.03119886705878e-09	1.92467484571555e-11	7.93679733464859e-12	0.0326197709605666	4.55547302222744e-05	8.73168015181939e-08	0.0535645132043305	0.000234292474482609	9.29873840281434e-12	41.16558621074	61.8143508176399	66.3799757570014	4.56562493936144	25.2143895462614	28.6365849424783	3.72621908565543	13.5339015302907	66.0382184442555	0.2735	0.11925	0.10425	-0.363776270569673	0.161586079441899	-0.195608886270584	0.396532245331623	0.226333333333333	0.132333333333333	0.0825	-0.298866029298221	0.133094975821393	-0.740472846741502	-0.188514469992781	0.00996988336376828	0.00724851634782059	0.00683478792011548	0.0606498845301649	0.0307499274698966	0.115606357628926	0.0967693114881861	0.009359330975873	0.00757887397813814	0.006153519960474	0.0543126962182069	0.0258351100598361	0.0611071570045952	0.294457513612976	2346.83610998344	1461.71200195819	1337.28827081436
331	1.91620276182754e-06	9.14944172557649e-13	1.2571078536445e-12	0.151834338463526	2.65613101027357e-08	0.000109263026992082	0.232807293205126	6.92920903604332e-05	1.00419233896033e-09	29.3221074435205	68.2932660311417	70.3469907153194	2.05372468417772	41.0248832717989	14.9694997129354	1.42362727314594	15.8300814907161	55.865624143953	0.26225	0.12175	0.10425	-0.663303290538673	0.141863322500174	-0.389385574314557	0.0526304491645082	0.228333333333333	0.129833333333333	0.0808333333333333	-0.241015371670652	0.0781712334115734	-0.602974666722188	0.314289761415516	0.00983798056924491	0.00731370042160112	0.00683478792011548	0.0477401927837748	0.0299084037665212	0.101904087402009	0.0759995436004965	0.00938843343973516	0.00751775084272624	0.00609657583371403	0.0561624795827315	0.0253747987809817	0.0759602183031745	0.123649044409876	2301.58885874378	1481.58921605704	1337.28827081436
332	1.33976242424664e-11	2.51026144837519e-12	8.8126084601516e-12	0.955627263893868	0.0139041924768733	0.000425689739733876	0.00273142877510426	5.78231432679755e-10	3.64404921188512e-12	53.6388743789212	66.1510110034797	66.1541069995001	0.00309599602041999	12.5152326205789	12.415917841583	8.97871360512454	38.3935516481879	68.0578577855311	0.2715	0.1135	0.118	-0.480777209389527	0.147891446128308	-0.346677318362145	0.0643169090227858	0.240166666666667	0.133666666666667	0.0805	-0.278355477164933	0.103542616501931	-0.59726753909766	0.0522385902722076	0.00994702702687274	0.0070946488299993	0.00721554100646708	0.0580026173075763	0.0284035857656339	0.101881913571535	0.0901081107452126	0.00955452583472396	0.00761110431533387	0.00608509566026675	0.0526398337392165	0.026532772007556	0.0754478425446213	0.117454958626177	2338.98029146725	1415.08375689263	1451.68439958879
333	0.00145075753801958	4.80935599149589e-06	2.09144702870378e-07	0.00229840106832058	9.55476360739288e-06	0.00246216335091903	0.92267201993323	0.00773796684074034	0.000934608538127982	15.4776914366194	34.7539027831226	44.0484247653003	9.29452198217768	28.5707333286809	9.16849968889073	0.00942228785606858	7.09313738215042	24.4883925902007	0.25475	0.1305	0.09875	-0.436007451764645	0.140553873737463	-0.282203126886801	-0.340633229127002	0.228333333333333	0.129833333333333	0.0831666666666667	-0.156687544095838	0.0806618496321578	-0.567814663533322	0.346480376712279	0.0097454453773443	0.00753413940860628	0.00667244179365732	0.057633720616656	0.030382200807031	0.10810666069043	0.229469634820577	0.00938843343973516	0.00751775084272624	0.00617608760787776	0.0582164656331443	0.0250222662842143	0.0777816142816983	0.123971953980576	2269.97455029982	1549.34432662169	1289.31091903499
334	2.59805164269638e-05	2.58072591153267e-05	2.40997534919543e-05	0.132762904409858	0.0540038405245819	4.85935446754782e-05	0.298165703089003	0.00383508085888955	0.000361060642085112	23.9182996749369	30.9592671154023	33.2191639581215	2.25989684271917	9.30086428318464	16.5022044000889	1.08238018001884	8.36029602653616	26.8066768005534	0.2575	0.12375	0.1005	-0.380218467260998	0.135641993760645	-0.437165097574659	0.0314955286190424	0.222166666666667	0.130833333333333	0.0835	-0.23738607494847	0.0684932393696096	-0.588103276497305	0.284557596947674	0.00977981070106545	0.00736512669922574	0.00672476663112718	0.0610665682735052	0.0301865205659517	0.0994567178591461	0.107000726551671	0.0092977170970111	0.0075423092833544	0.00618732708916008	0.0569563353833624	0.0243887497644029	0.0756401358912006	0.115055410410643	2281.70287831139	1497.32244079885	1304.72079537456
335	5.39051199310619e-10	2.05626184411463e-12	6.23512655632624e-12	0.568211871992016	0.000347456091738137	2.94410762647662e-06	0.160400768465411	1.72825946456888e-07	3.33641897208182e-09	46.1037831602407	66.5747795449024	66.9004631304597	0.325683585557272	20.796679970219	21.8526432322997	1.97044374830512	27.3154391307526	53.2317076234885	0.2635	0.12325	0.1125	-0.545820534324227	0.173266466498594	-0.45909765303723	0.0867321780804594	0.222666666666667	0.132833333333333	0.0811666666666667	-0.26184496563003	0.086009025681237	-0.613534600662422	0.205492324830145	0.00985304096246961	0.00735232936718437	0.00706730842854704	0.0535608449950472	0.0289738836751264	0.0922523423931444	0.099059526807472	0.00930518158411042	0.00759099012052772	0.00610802532993766	0.055751703678471	0.0251283863488776	0.0739732375741186	0.12204988190397	2306.74425710682	1493.40304836346	1406.84191539756
336	3.98140535189852e-05	2.01849191358753e-06	4.56112448123773e-06	0.543814816429925	0.00718532972570451	0.000838989730063882	0.103710998169012	0.000453302807158271	5.92436281613642e-05	23.0295641404591	36.6956846987778	37.0641997329185	0.368515034140728	14.0346355924594	11.1529318209923	2.64752893395507	12.2985809658176	31.1136471258912	0.257	0.124	0.1065	-0.513615995584005	0.143812660779128	-0.261697273085832	0.10906868183607	0.227833333333333	0.135166666666667	0.0855	-0.361359574343098	0.144208645730601	-0.610611391961522	0.203674835727379	0.00977360023895061	0.00737151067182246	0.00689946927945687	0.0556636106098088	0.0292619192524227	0.107984157319585	0.0836602076838082	0.00938118628457141	0.00764706206484269	0.00625415319736478	0.0516687304294372	0.0255428677383409	0.0715892702570164	0.128248494171609	2279.58225575508	1499.27867674733	1356.53835239632
337	2.05070254135972e-09	1.35240876523012e-11	4.58517484590039e-11	0.886692398929962	0.000713319337861117	4.63739936041764e-09	0.901737856320328	0.000898278856578726	4.14905090332787e-09	43.3730353853207	62.5669426999411	62.5872463088417	0.0203036089005764	19.214210923521	34.3359337269048	0.0152439280027465	11.0263077501468	52.7522375177785	0.26075	0.1245	0.10625	-0.545638310565236	0.121539648900161	-0.508611968104941	0.136145444160423	0.210166666666667	0.125333333333333	0.0863333333333333	-0.247069498582282	0.100542471666912	-0.707339390036473	0.0924621407251757	0.00981977253893175	0.00738424935719838	0.00689233058264258	0.0536030343941292	0.029268645407489	0.0907113452453661	0.0948719844754907	0.00911261978599604	0.00740539427556918	0.00628169358386616	0.0600486839526117	0.0238383059505007	0.0649683473309281	0.15192988961731	2295.35973063853	1503.18424806385	1354.41003653225
338	1.4089206889592e-08	4.08315203144776e-10	9.55328031396576e-11	0.0167569988320198	0.000244382069909054	0.000754011959061131	0.0680303089810883	7.77441134907128e-08	6.98107561112317e-10	39.4275183363206	55.2728225294995	60.9944701356217	5.72164760612213	21.566951799301	11.3511517083971	3.32991696516365	28.8614707174265	56.6608810128843	0.259	0.115	0.10975	-0.471211820641745	0.148478431394367	-0.346344306175579	-0.244324707097055	0.2295	0.127166666666667	0.078	-0.257620320463518	0.107030771025437	-0.680746427068548	0.320747374173755	0.0097983418878847	0.00713533156049802	0.00699120212864725	0.0596359041587834	0.028919634441709	0.105236837002342	0.259244850931284	0.00940527004143295	0.00745153779333639	0.00599799866572151	0.0562015462167388	0.026441793362525	0.0707452869121955	0.156428597704033	2288.03339063023	1427.37207355338	1383.96932891594
339	3.45580092171212e-11	3.22651486227425e-12	1.27294650315378e-12	0.030118466053299	0.000936718398916958	5.24296971450369e-08	0.0422399623402588	1.531428590173e-06	3.56905310979318e-10	51.7084155610573	65.6175747035595	70.3200924170196	4.70251771346011	18.6116768559623	29.6248047324025	4.12556304547525	23.1081167915627	58.125803612975	0.26525	0.11175	0.106	-0.460222195395671	0.114078672326169	-0.345747070652266	0.105337821964689	0.217833333333333	0.125166666666667	0.0778333333333333	-0.235908848447272	0.10204177185539	-0.623612997114948	0.485407304058205	0.00987395393108133	0.00704668692708312	0.00688517994328585	0.0601967475267116	0.0294868111300998	0.108952250334176	0.0932380430900592	0.00923220466154035	0.00740117387976464	0.005992128635182	0.0591234390804184	0.0257219319995922	0.0770669115658386	0.137328490595469	2313.90773173348	1400.63425995314	1352.27908800455
340	7.65181345492006e-14	2.14797956042038e-17	8.7719150539857e-17	0.928835259656231	2.41166850951186e-05	3.38977234118776e-12	0.990089644573851	1.69198264052963e-05	3.22946767923639e-15	64.1425039026581	90.7191868289992	90.7271631696785	0.0079763406793063	26.5846592670205	48.4490804290053	0.000154283922711329	18.507936594784	83.0856116595931	0.277	0.12325	0.104	-0.56795241056583	0.162152826966854	-0.414893493322572	0.241969942536393	0.216	0.123166666666667	0.0788333333333333	-0.25451159616973	0.0669802020643336	-0.639544384437768	0.277449670623166	0.0100092753382249	0.00735232936718437	0.00682754038097373	0.0510038885462797	0.0309989649339638	0.0995233339819426	0.100675781449249	0.00920404026385094	0.00735019265805324	0.00602722848297934	0.0594325862681718	0.0247738116894069	0.0756861169586134	0.129007221702286	2360.39024858983	1493.40304836346	1335.13606178359
341	3.27924617661117e-12	1.14801642136118e-12	3.31879567090403e-12	0.503655762442236	0.0192681851867821	1.93830821712221e-06	0.257301562111519	9.76831785392937e-10	2.28614605881037e-11	56.5040452241774	67.8119494969978	68.2591743911216	0.447224894123792	11.7551291669442	22.6552406590417	1.28321798320849	37.3706087979108	64.0943339123588	0.2655	0.1155	0.1135	-0.421173280079962	0.133343637624631	-0.351606170884175	0.182909147657092	0.223833333333333	0.123	0.0771666666666667	-0.28565056637162	0.103977940863674	-0.683926865726422	0.308565842669323	0.00987692522123727	0.00714880603414703	0.0070946488299993	0.0606914632556958	0.0285758235089624	0.102746354122373	0.0983777866825876	0.00932252330817826	0.00734591595654485	0.0059685675006752	0.0573269815499193	0.0262233498484479	0.0720484394538349	0.155218914013841	2314.92594801054	1431.44847796994	1415.08375689263
342	5.05717381051767e-11	6.51390388065994e-15	7.85851612248112e-15	0.11692878528589	4.32775373141348e-06	2.46498632284977e-05	0.02319566658599	5.35629493491908e-09	7.48220750717743e-14	50.9323435915576	78.7367964674995	81.1947802739378	2.45798380643828	30.2624366823802	17.7913710650591	5.15379190092153	34.0554762501179	76.3906254206732	0.26275	0.12175	0.10975	-0.640525023740746	0.137970336157064	-0.47612811664304	-0.21024118375218	0.225833333333333	0.137333333333333	0.0755	-0.285261130114899	0.0960905115391466	-0.694592378673848	0.148289606292303	0.00984401701977108	0.00731370042160112	0.00699120212864725	0.0490334904018033	0.029025947666329	0.0927994223770765	0.410673152367556	0.00935200777743363	0.00769844643309194	0.005909089072508	0.053639659068479	0.0265222758942	0.0676907996229274	0.142579972821109	2303.65488902019	1481.58921605704	1383.96932891594
343	2.31171687547658e-08	3.46992862910557e-10	2.90822914441974e-10	0.085897617377169	0.000464378627189777	0.000127283004702617	0.471845102833973	7.32596817850308e-07	2.40896434188139e-08	38.4123474584558	55.6226194018964	58.5722419630583	2.94962256116196	20.1598945046026	14.681596919896	0.517651745989497	24.5274239041746	48.8672433076524	0.253	0.13125	0.11075	-0.54827366454786	0.156899580477578	-0.398049981320458	-0.210974684751817	0.219833333333333	0.126333333333333	0.0811666666666667	-0.327868762105564	0.0919694639070167	-0.674924426431696	0.231921717438784	0.00972331072144117	0.00755249884935011	0.00701903498894884	0.0528884737259885	0.028515613917528	0.0941216625438301	0.271857506743544	0.00926262476586529	0.00743062704085067	0.00610802532993766	0.0558330080508989	0.025071197687412	0.0701364528128147	0.133118791171066	2262.42818015944	1555.02406350136	1392.32210245746
344	1.0493474582056e-17	9.82978353050442e-20	4.05981457203112e-19	0.746892524076391	0.000527022805912396	2.23986122424952e-06	0.0557697483195091	1.97672909592884e-15	2.32075823573831e-16	82.1727061640595	101.950069771923	102.054230566002	0.10416079407878	19.8815244019424	22.3774707983412	3.65892072747465	63.0880182290966	88.6691762638864	0.25675	0.11825	0.12325	-0.456536948038152	0.137612648571621	-0.176635076530906	0.0970458545713309	0.215833333333333	0.131166666666667	0.0753333333333333	-0.322977014510915	0.0830629550139254	-0.662659613648785	0.185170885114018	0.00977048872754007	0.0072221567778789	0.00735232936718437	0.0596769604909076	0.026803476570958	0.106879844489178	0.0757010480947384	0.00920146652827218	0.0075504629564378	0.00590309532180366	0.0554328885432692	0.0257168941488554	0.0727001290021965	0.127067113996611	2278.51998103814	1453.69470670887	1493.40304836346
345	1.09265919540829e-13	9.11473353872881e-14	1.3788223336578e-13	0.16699353623901	0.020023323505544	1.69542082466503e-05	0.191744258832042	2.60687981780766e-12	6.34975121871739e-13	63.4189864422988	73.1743717917598	75.0840992494595	1.90972745769977	11.6651128071608	18.5040675604287	1.70416443743034	48.9641188190517	69.0676080058838	0.2635	0.121	0.11925	-0.47465100001655	0.131829292024214	-0.480206299816904	0.0299475697248975	0.225833333333333	0.129833333333333	0.0771666666666667	-0.261062900232295	0.140728236524588	-0.617377599302956	0.189234647428124	0.00985304096246961	0.00729425137019048	0.00724851634782059	0.0572902590788189	0.0276410341955929	0.0887669808596691	0.0905821607113428	0.00935200777743363	0.00751775084272624	0.0059685675006752	0.0560085721104934	0.0268928379830044	0.0765049759141271	0.152714220855332	2306.74425710682	1475.65079159864	1461.71200195819
346	2.79946491700915e-09	2.48737367417746e-11	2.39943256005374e-11	0.0989301316887626	0.000282072362004438	0.000269127527986303	0.205574236860169	2.78581615902287e-08	2.85029075676908e-08	42.7364000290618	61.2669864059608	63.9896930136201	2.72270660765935	21.2532929845584	13.2738945914007	1.60232357518635	30.851257052941	48.4940657988248	0.255	0.12175	0.115	-0.460484887811818	0.104163644155978	-0.232195598489397	0.0660853430519109	0.223333333333333	0.130333333333333	0.0815	-0.272808687634495	0.0600240459392298	-0.639131662214979	0.360890118884471	0.00974859053959876	0.00731370042160112	0.00713533156049802	0.0588128006611066	0.0274248218231887	0.106275108386432	0.0741385529319035	0.00931510404447838	0.00753004837913236	0.00611944432112914	0.055946137599879	0.0246212934659478	0.0722555829245542	0.120070893195465	2271.04732909587	1481.58921605704	1427.37207355338
347	5.04097642054763e-16	1.48460593928013e-16	4.78233535176281e-17	0.0209065138808792	0.0014262319181707	1.40593593447909e-07	0.803407106716863	1.10579559283017e-12	1.73094194482015e-15	74.3308504151428	86.6744452634193	92.0090138558589	5.33456859243961	17.6781634407162	27.714654849844	0.0619711794652176	50.6467473412904	84.4100832750257	0.2775	0.1235	0.118	-0.489356931130637	0.140816101054463	-0.553962204843424	-0.0439004464269573	0.230833333333333	0.121833333333333	0.0755	-0.229599790076582	0.130407751573927	-0.619489437346882	0.335404175661921	0.0100148401640643	0.00735873293952414	0.00721554100646708	0.0543557150157376	0.0286735472254874	0.0825696293859705	0.363634244571023	0.00942438657467595	0.00731585586138788	0.005909089072508	0.0581051991629408	0.0273540953558475	0.0798061107144289	0.15873527441881	2362.30653633031	1495.36389934026	1451.68439958879
348	3.66945823705467e-09	1.46664554736125e-10	4.79559851665572e-10	0.919866340271414	0.00412050877299941	3.27875753601766e-05	0.315735371281315	1.3571731893289e-07	1.84944347224356e-08	42.1827025646635	57.4710846040616	57.4812053838832	0.010120779821591	15.2985028192197	17.2489670683553	1.00653087311457	27.7829441612139	49.4529803782348	0.2555	0.124	0.10775	-0.502870262919187	0.146100410767691	-0.494791609364066	0.196407012915854	0.2195	0.130833333333333	0.0768333333333333	-0.257156511695286	0.102308232137831	-0.701573407160814	0.208685150295118	0.0097548682065348	0.00737151067182246	0.00693498491403398	0.056337766899358	0.0290043432006839	0.0913380628490894	0.10775064539273	0.0092575767003672	0.0075423092833544	0.00595673798944091	0.0568424269575888	0.0260074041958066	0.0680679501289323	0.159227287817746	2273.18893964716	1499.27867674733	1367.14063143701
349	4.32772806643382e-08	1.62618788214244e-10	1.75733251789814e-10	0.119819258254947	0.000156188826814063	0.000312410349268072	0.282853902580618	2.56341708521975e-07	1.73971271046881e-08	37.1258527516184	57.2496593594005	59.6693412705208	2.41968191112028	22.5434885189024	12.9944814900282	1.15332638151722	26.5534862965796	49.5884243718419	0.25675	0.1245	0.10875	-0.577649147282121	0.168001791459338	-0.501445459036653	-0.116950130023355	0.225333333333333	0.131833333333333	0.0783333333333333	-0.276250149579957	0.0881508258651891	-0.612657793840206	0.231527358687515	0.00977048872754007	0.00738424935719838	0.00696318617666262	0.0524999610863709	0.0291314580551839	0.0901701813956548	0.333657667363094	0.00934466545668489	0.00756672190700747	0.00600971458938226	0.0551983774306994	0.0258217174557162	0.0757263876717986	0.124779591175741	2278.51998103814	1503.18424806385	1375.57561528
350	4.90124882134118e-11	1.08571029373282e-14	3.35255386049049e-14	0.50576362057222	1.89034408653893e-05	7.8004659172328e-07	0.354426249904117	4.61751503565053e-08	2.95029195883343e-11	50.9961852970155	77.6614332047393	78.1042550196762	0.442821814936906	27.1080697226607	24.4065098928895	0.857546315440231	29.8710699224421	63.5423898042284	0.265	0.1255	0.108	-0.579024905432824	0.155959894658591	-0.372896014154055	-0.13114258389443	0.221833333333333	0.131833333333333	0.076	-0.264851928057619	0.0643699410496658	-0.634024682183256	0.0929826145799428	0.00987097857910018	0.00740961039212465	0.00694205272581706	0.0512723791251669	0.0296019863296799	0.099468698447034	0.297522720707779	0.00929272996448698	0.00756672190700747	0.00592701989050072	0.0560329802040614	0.0255814902260419	0.0749450353792933	0.112995530357962	2312.88823269741	1510.9678991091	1369.25326476541
351	4.13294281486865e-17	5.57409835740657e-18	1.21063066907271e-17	0.24155081385413	0.0037509543872194	1.89852358927188e-09	0.133512708637725	4.34198422495595e-12	1.736827221772e-17	79.3975285037995	93.5368432821015	94.9083637742006	1.37152049209908	15.510835270401	36.075152009862	2.25117826275709	47.9636332992532	94.1471207421079	0.2635	0.11375	0.121	-0.482872186871339	0.144381697231221	-0.418771218942098	0.0290904749743414	0.2115	0.123666666666667	0.079	-0.305437328135408	0.0581875810985536	-0.67586650166464	0.253680288804015	0.00985304096246961	0.00710145647681136	0.00729425137019048	0.0588703977203636	0.0275259497967044	0.0955312078930774	0.0906997180813995	0.00913376087895326	0.00736299653470624	0.00603305054258828	0.0585112638521491	0.0242854613882818	0.0718209177191031	0.12427273021884	2306.74425710682	1417.13799365015	1475.65079159864
352	3.97374942267267e-11	6.04837912653585e-15	5.28256285781635e-15	0.0760752039201653	3.66651121237154e-06	4.79808010583412e-11	0.059605784928264	0.00201102994049896	1.05024634593151e-10	51.4237867420597	78.8928110796805	82.0396285546813	3.14681747500072	30.6158418126215	43.2578535277571	3.54831960819865	9.53944089590641	60.7886843967581	0.27225	0.1135	0.10025	-0.54692838686831	0.198156527087662	-0.516615815502549	0.0754470554467602	0.214833333333333	0.126	0.0821666666666667	-0.218051492202483	0.0647993127541035	-0.661923829502828	0.445717965045782	0.00995562785629347	0.0070946488299993	0.00671733057211029	0.0548771563168679	0.031653040914036	0.0975581293241361	0.124539612474802	0.00918597720439752	0.00742223313918299	0.00614219146850663	0.0598893779641938	0.0241008570980712	0.0710726741521685	0.132137201100288	2341.93568329061	1415.08375689263	1302.52773028174
353	1.60157861376315e-11	3.55622785486493e-17	4.95428638489317e-17	0.131962144897208	8.19247860867657e-08	3.25539349554776e-10	0.209662141011609	7.05035315748063e-05	2.98250017142687e-15	53.275319746419	89.6651293175019	91.9343981776001	2.26926886009824	38.6590784311811	39.5150588780034	1.57375771165334	15.7972869787745	83.2546369449503	0.2725	0.11875	0.11075	-0.513276491270891	0.121898589946557	-0.277660539008901	0.27484176451983	0.2175	0.127166666666667	0.0866666666666667	-0.228679303750045	0.0390727538152763	-0.758052336911863	0.129637353904086	0.00995848686951814	0.00723535720935556	0.00701903498894884	0.0550798173324165	0.0292679982971542	0.107284476364693	0.0868183705962402	0.00922710381009996	0.00745153779333639	0.0062926605316083	0.0588538600215375	0.0230253672212127	0.0588462144180989	0.121757984544363	2342.91828933312	1457.70813224821	1392.32210245746
354	1.3855149564612e-07	7.75805980253595e-09	1.90867120241289e-08	0.493282903016699	0.0054906580427287	0.000687725764115678	0.00427388210668647	8.99785609386421e-06	4.4626961774023e-07	34.7355024483986	48.913804174721	49.3831616619791	0.469357487258094	14.6476592135805	11.5221291332946	8.16362676707195	19.7131819058995	42.3446920238458	0.25575	0.1155	0.10675	-0.526059500752169	0.140960050489074	-0.229500591185964	0.0922210737864531	0.226166666666667	0.134833333333333	0.0805	-0.415205975800018	0.109059279166108	-0.646823535957823	0.239863032797125	0.00975800071935945	0.00714880603414703	0.00690659607076035	0.0573950702793324	0.0291197603508307	0.114130844523868	0.0826434633996678	0.00935689203165366	0.00763909881420082	0.00608509566026675	0.0502616915638243	0.0258287082326346	0.0707274105420506	0.119743749901236	2274.25777309563	1431.44847796994	1358.66404104184
355	1.08940127337286e-12	2.62230286662905e-13	8.31804306443307e-13	0.587994144424155	0.0140674960541979	5.12795129976841e-11	0.0703242863857325	2.24679949776115e-05	3.8507524605448e-12	58.7456354114001	70.9402913924823	71.2337791013597	0.293487708877365	12.4881436899595	43.1277591487251	3.27543487501771	17.9677455782512	67.9390345663218	0.268	0.12325	0.10775	-0.424786987273381	0.137859438015439	-0.303475060672432	0.0997726512519647	0.211	0.135666666666667	0.0825	-0.283874636907829	0.0936031537194888	-0.642621734931859	-0.000179899617046813	0.009906415524006	0.00735232936718437	0.00693498491403398	0.0581199894272652	0.0296378121250776	0.105104801396794	0.0917650731149608	0.00912585012863378	0.00765897780918916	0.006153519960474	0.0562865835178007	0.0243752917706126	0.0699879017632246	0.34681698537989	2325.03772794219	1493.40304836346	1367.14063143701
356	0.000254628442708949	2.16925452128366e-06	4.83264914840631e-06	0.528851716242068	0.00136106641058956	5.04992610316624e-05	0.676272075851477	0.0629902065234906	0.000111218775134349	19.1493691372198	36.5350208895979	36.9316183618175	0.396597472219582	17.7822492245978	16.4292751855428	0.174352666727827	3.45685003882136	29.6253853319417	0.26075	0.125	0.0985	-0.486118033536344	0.0970398082980585	-0.553292053678128	0.104002087549189	0.225333333333333	0.127833333333333	0.0875	-0.155237491968111	0.0951596281871107	-0.59767866776844	0.126472973408013	0.00981977253893175	0.00739694919738634	0.00666491451878952	0.0561548708833859	0.0302243790889487	0.090306807618842	0.0977100830577095	0.00934466545668489	0.00746819074794123	0.00631995616463924	0.0592477713605148	0.0243971461521208	0.0739442476774562	0.131119763647153	2295.35973063853	1507.08064502575	1287.0983221744
357	1.46861581022301e-08	1.11242821545976e-10	2.19834076488521e-10	0.290271953100102	0.00053719260461607	0.000121306867600141	0.365836801050778	2.23720873630748e-07	2.8023436731039e-09	39.3424682088807	58.0635578510046	59.1819174312623	1.11835958025767	19.8394492223815	14.7722611206991	0.817756940193249	26.8164838739385	53.6151117761971	0.25975	0.12075	0.112	-0.561604053163604	0.113494598600993	-0.297545562863288	0.0151395335112172	0.226166666666667	0.126833333333333	0.081	-0.302783990217705	0.101264832096169	-0.610642792431003	0.164962572559197	0.00980755131423694	0.00728774823846115	0.00705357189218478	0.0538257489276074	0.0282424828635802	0.104447243780556	0.0692152776207639	0.00935689203165366	0.00744318614266912	0.00610230440567576	0.0555195505376092	0.025616160775151	0.0761414461491962	0.124528978196773	2291.1810501472	1473.66662128292	1402.70599048016
358	0.0011472595198481	0.000118778938484694	0.000146055094733017	0.217799969895464	0.0112648639562934	0.00230792285247503	0.251791673225936	0.0238038079597054	0.000357399732106553	15.9753443825393	27.4587743779775	28.9775823623604	1.51880798438287	13.0022379798211	9.28694858874042	1.31333527058359	5.10887081615692	26.8312992785018	0.25475	0.1265	0.09525	-0.464717963203031	0.154753418961812	-0.315305812500367	0.0299309430484238	0.228166666666667	0.118833333333333	0.0821666666666667	-0.446780441530405	0.0617844744222718	-0.658636092078995	0.30162186191953	0.0097454453773443	0.00743481763438945	0.00656584144546177	0.0574617432519529	0.0311747630324688	0.10995257486352	0.093789764589238	0.00938601982357318	0.00723755326057853	0.00614219146850663	0.0524254437877101	0.0248331393478787	0.0736105698711711	0.108467318315208	2269.97455029982	1518.71510326381	1258.07600620765
359	3.20971520996176e-09	1.38837422232994e-12	1.65343243775574e-12	0.125323349946813	1.7275012693899e-05	6.17861512417078e-05	0.0158334297061963	4.01682978013362e-07	1.84358450543951e-12	42.4566124757002	67.4085950055414	69.7580931188604	2.34949811331899	27.3014806431602	16.0471009916437	5.82127874609432	25.6862300348339	69.5240620832664	0.25875	0.11575	0.11475	-0.58265659293959	0.124143490656771	-0.472983628957362	0.036698544867312	0.223833333333333	0.132	0.084	-0.289251351238898	0.05929018699655	-0.759512781060461	0.341375610289101	0.00979526377113823	0.00715552720173485	0.00712857819368854	0.0540728030711925	0.027915105391733	0.0933485616718416	0.0791615345611425	0.00932252330817826	0.00757077660013585	0.00620413133507112	0.0550224493044212	0.0242291510930732	0.0584841087215945	0.139396756728172	2286.9815666138	1433.4830071464	1425.33018906207
360	4.82888032823469e-07	1.82762504961754e-07	4.4433258958614e-07	0.559183222912965	0.0373661860195366	8.70380010576994e-06	0.200892826604287	0.000246857761321336	6.9470310838721e-07	32.1657905846623	42.0133730944799	42.3544934871206	0.341120392640732	10.1887029024583	19.7766835880157	1.63587172213556	13.4358754324121	41.3460434750463	0.26375	0.1215	0.1025	-0.508511078949161	0.088990606990277	-0.498135198900996	0.129384416765986	0.224833333333333	0.130166666666667	0.081	-0.345084617230151	0.0736017270745305	-0.731263523768441	0.240166135752521	0.00985604076289054	0.00730722743497102	0.00678379576214314	0.0556651918657462	0.0296240945586828	0.094541859072925	0.0911764407172645	0.00933730396851672	0.00752595327942978	0.00610230440567576	0.0536720208163335	0.0250568159286167	0.0632445647497901	0.130530943026646	2307.77146900054	1479.61208481536	1322.16626641024
361	2.16364285027455e-10	3.19470119960853e-10	6.95536941087864e-10	0.351301053216614	0.0690114374832784	4.91672116661807e-09	0.0371557826416683	0.000130852855461684	8.42118071709889e-10	47.967519608741	55.8001932902407	56.668945241141	0.868751950900332	8.70142563240006	34.2221077021622	4.34325692286529	14.6294613273767	56.2507706101404	0.27625	0.12475	0.1085	-0.419657809415058	0.11814756959898	-0.390474118361538	0.177468217676379	0.224666666666667	0.139166666666667	0.0855	-0.28568437405103	0.132627837125588	-0.59377747054652	0.290281617717663	0.0100008988465472	0.00739060412041075	0.00695615332166545	0.0568791293949949	0.0297962406535131	0.0983565176244308	0.0977499908750908	0.00933484587186653	0.00774142219405266	0.00625415319736478	0.0533975035753153	0.0252298251605046	0.0718545257595742	0.127243718922723	2357.50645292077	1505.13359136582	1373.47075143181
362	0.00340043532483064	8.66267405640263e-05	0.000200530092134269	0.855025728483777	0.00571403931902042	0.0022693807003708	0.256349402951163	0.0291808016236184	0.029478957516903	13.6637794841445	28.1873758833026	28.2207587531229	0.0333828698203433	14.5569792689785	9.31780195580723	1.28836541248802	4.75691521677254	15.5577213865216	0.247	0.12425	0.09975	-0.43792738505811	0.164569050632907	-0.314183530821861	0.0733544317772178	0.220666666666667	0.132	0.0868333333333333	-0.233277853035102	0.138012022132861	-0.636498377396432	0.0401040750295561	0.00964582920284748	0.00737788488272021	0.00670241970970056	0.0602097869665438	0.0300187007776423	0.108393458652749	0.0984429708161575	0.00927520669171483	0.00757077660013585	0.00629813353469011	0.0570143457162843	0.0248743899026241	0.0696888380121186	0.148097138402409	2236.06097320683	1501.23261117729	1298.13327906946
363	4.71658905829919e-06	4.72232254867011e-12	1.09511838617731e-11	0.348892921728956	1.00652526384439e-07	1.11264454286929e-05	0.197036447630829	0.00257661846988255	6.32203201954568e-08	27.4591858230597	64.8076177174771	65.6850973369183	0.877479619441146	38.2259115138586	19.3075682216422	1.66420559932067	9.08537356231682	46.7227170232104	0.252	0.119	0.10325	-0.583157097127226	0.15189720851216	-0.450633233782826	0.0382186422954549	0.214166666666667	0.127666666666667	0.0853333333333333	-0.189294833444841	0.0406251863858595	-0.724643212747847	0.252114880949823	0.00971056885943285	0.00724194192612939	0.00680572389161097	0.0540612283363088	0.0295840169009561	0.0990784196159657	0.0912013695498835	0.00917560617355082	0.00746403378506667	0.00624862388274345	0.0603207402207032	0.0230555416444422	0.0629114286992968	0.134475955466991	2258.0868856174	1459.71125940836	1328.66331460691
364	1.47790303724647e-10	5.33296510917343e-11	1.51495392789025e-10	0.551361378420526	0.0239247482365671	4.05772575157949e-07	0.122547144169048	4.49941003351801e-07	1.35863224854314e-10	48.7453154618415	59.6373509360019	59.9922348888213	0.354883952819364	11.2469194269797	25.6666817935784	2.38446112023303	25.4673161330447	60.229084675111	0.2695	0.117	0.1075	-0.484652237279201	0.114988899211997	-0.562712144192833	0.0768971348019268	0.225	0.127333333333333	0.0778333333333333	-0.243745291154054	0.110314627982636	-0.680481562970563	0.0699237016290512	0.00992391641734901	0.00718897354775598	0.00692790537871789	0.0571441526061021	0.0295153734322772	0.0884784957399034	0.100778095232544	0.00933975993041464	0.007455707314773	0.005992128635182	0.0572137750620263	0.0262690567545963	0.0708019920900048	0.155760353844609	2331.04357759289	1443.61910591001	1365.02539773038
365	2.22049121281383e-08	5.90043326117109e-12	3.4069971042843e-12	0.0491863506777269	5.6127064650463e-06	0.00149948325290158	0.0855216323676252	7.94384227726136e-08	1.42070681418458e-12	38.4949149299391	64.3337182265968	68.2027000851194	3.8689818585226	29.7077851551803	10.0792503737775	2.95671305213546	28.8197135285627	70.0841306529217	0.259	0.11825	0.107	-0.534722078290043	0.117148494399054	-0.446766754465993	0.0155888408199983	0.231166666666667	0.129833333333333	0.0756666666666667	-0.189255797521022	0.0660400937983714	-0.71159025434309	0.367907313436696	0.0097983418878847	0.0072221567778789	0.00691371099337034	0.0558496920824618	0.0289940618801734	0.0978409123547156	0.0812139373465465	0.00942914491517445	0.00751775084272624	0.0059150744005205	0.0570148543281599	0.0262544513250031	0.0677888756457823	0.155640057799473	2288.03339063023	1453.69470670887	1360.787107888
366	2.17367967844774e-10	1.19253218840243e-14	1.52230584012338e-14	0.127450290466858	2.07335413235256e-06	4.74414539124328e-07	0.569535409537368	4.41894658236446e-07	5.49094379333881e-12	47.9580741555983	77.4638152282787	79.7871042348779	2.32328900659923	31.8290300792796	25.3651387683713	0.32346047597639	25.502130618489	67.1744808899519	0.26675	0.1225	0.10675	-0.525667345637453	0.134461759779386	-0.369127212538242	0.241699139629149	0.222666666666667	0.126333333333333	0.0771666666666667	-0.158668086724403	0.0775282997831216	-0.640986079318366	-0.0219570139291543	0.00989172087257371	0.00733305951707338	0.00690659607076035	0.0542883453166453	0.0296884053999088	0.101679432163566	0.0940956458446192	0.00930518158411042	0.00743062704085067	0.0059685675006752	0.060002788900307	0.0256800849244858	0.07537269280182	0.322991250006161	2319.99781495828	1487.50659799253	1358.66404104184
367	3.53220949002039e-08	9.98822883763529e-11	1.48806263953862e-10	0.187536520683895	0.00016018379074229	2.70985066625744e-05	0.0616692510553641	6.11210302185943e-06	1.32550927203403e-08	37.542701500759	58.294325762341	60.0311909356387	1.7368651732977	22.4884894348797	17.6112184732065	3.49191385646373	20.4527700222652	50.1901189661076	0.25975	0.1195	0.112	-0.557018411313502	0.104416974289575	-0.495659293075812	0.0251969007672132	0.223166666666667	0.132166666666667	0.0846666666666667	-0.208916303659726	0.0877508245772191	-0.612747452848647	0.146711963526244	0.00980755131423694	0.00725508050241679	0.00705357189218478	0.0543555163701701	0.0281293384402238	0.0911974326434496	0.0740396519908717	0.00931262665875855	0.00757482728837224	0.00622643520473718	0.0572031369230378	0.0246045657531516	0.0726321393276636	0.124619937556419	2291.1810501472	1463.71036422143	1402.70599048016
368	1.27789872820843e-12	7.19600298485429e-14	1.6769043360032e-13	0.319278639793368	0.00270819841896496	7.89092168013249e-08	0.00626782567426656	6.53736562420892e-08	1.41515063453480e-11	58.421098024075	73.6735598858213	74.6654590704202	0.991899184598878	16.2443610463451	28.8326594903374	7.47164496583991	29.1971986262424	65.1313293180598	0.271	0.116	0.108	-0.57054695962963	0.117271709690825	-0.461210134209161	0.179166268179423	0.223833333333333	0.1345	0.0763333333333333	-0.374420134035316	0.0716732409265751	-0.740259111563552	0.0815532527882876	0.00994127328148807	0.00716223769672665	0.00694205272581706	0.0532231474329486	0.0295526662525454	0.0972396334009872	0.093342980682972	0.00932252330817826	0.00763111996996496	0.00593893199442416	0.0519510566483512	0.0257899862493008	0.0630767135199908	0.107345567192946	2337.00371155771	1435.51509376849	1369.25326476541
369	3.58827495550713e-08	3.30369702527259e-09	8.71724578063772e-09	0.552827267780697	0.0086661838864073	0.000116093246749992	0.0249642570772515	3.37328509140097e-06	1.31463056905137e-07	37.5103870216408	50.7637320199829	51.1160085398624	0.352276519879524	13.6056215182216	14.8551079679473	5.02636386851555	21.5915855399771	45.088374344049	0.25425	0.1145	0.109	-0.476155211197298	0.111154884253921	-0.439132344381114	0.122274050537042	0.220833333333333	0.1295	0.0813333333333333	-0.21906054440599	0.0663802907915478	-0.604399642091091	0.221515009144209	0.00973914237482431	0.00712181403278398	0.00697020744999372	0.0602065169293519	0.028331899345853	0.0991562737171962	0.0959735022642166	0.00927771653604338	0.00750953204505899	0.00611373862796871	0.0579740019139075	0.0246259662198344	0.0756966908335088	0.119508878674791	2267.82504141923	1423.28584351369	1377.67789977068
370	5.74700581261636e-10	1.85794775878307e-16	3.0920492091427e-16	0.172953880050737	1.59899214254751e-08	1.13657372578859e-06	0.0219996263140017	2.41487117537539e-06	1.02359311682621e-12	45.9729808121629	86.2045573846808	88.0617092152606	1.85715183057982	42.0887284030978	23.6817137294074	5.24581456972737	22.233002280268	70.7883555662618	0.25725	0.1145	0.106	-0.601088771151586	0.139485850278103	-0.217283500080507	-0.177852784313619	0.215166666666667	0.129833333333333	0.0783333333333333	-0.170703998878111	0.0809741205526057	-0.623069972693185	0.147096574617789	0.00977670756212835	0.00712181403278398	0.00688517994328585	0.0535525873464955	0.0293087921003753	0.115864237905913	0.281130359069377	0.00919114926021076	0.00751775084272624	0.00600971458938226	0.06005118486329	0.0250901784251219	0.0753948251288415	0.134769321641595	2280.64322123547	1423.28584351369	1352.27908800455
371	4.28363272355346e-11	1.37777345846676e-16	5.49983364305132e-16	0.91665091321701	3.54538674429617e-07	5.74300599629364e-08	0.479316536583025	2.80289995706495e-07	3.08933739794941e-16	51.2707331599777	86.8308520280771	86.8418043429592	0.0109523148821609	35.5710711829815	29.4482437096704	0.500417948991526	26.3809591010058	88.0635671065835	0.25975	0.126	0.1125	-0.465299857755251	0.2104755364201	-0.206330547391088	0.0105447133870699	0.212833333333333	0.130833333333333	0.0816666666666667	-0.287729293117985	0.0770215667294345	-0.734821415990563	0.0313537973710011	0.00980755131423694	0.00742223313918299	0.00706730842854704	0.0569068328145237	0.0290291346249688	0.106952842821726	0.0866118579512832	0.00915475600748355	0.0075423092833544	0.00612514243067123	0.0570303036240419	0.0243077367612258	0.0624195701074459	0.126123765380401	2291.1810501472	1514.84604153325	1406.84191539756
372	1.38566104785321e-14	2.57123822999321e-14	5.0258729513311e-15	0.0120695301470258	0.00577109479919913	2.90279202672163e-07	6.53324911053281e-05	9.49696337609451e-09	1.20488254281646e-14	67.6111694136816	75.8449185818026	82.1455451943402	6.3006266125376	14.5343757806586	26.3133236488102	15.941441864089	32.9415910300686	80.2851185272413	0.26475	0.103	0.1115	-0.504934930570203	0.075996006133586	-0.477560985503473	0.0103780637266992	0.22	0.129166666666667	0.0775	-0.284476954889623	0.0625825962346809	-0.567118821355802	0.336701120278918	0.00986799916161969	0.0067984269728116	0.00703979078717284	0.0608573141888692	0.0281157333801836	0.100485123096067	0.0730802701417646	0.00926514551751511	0.00750129683265035	0.00598036431822421	0.0564067190209353	0.0251597956729498	0.0809673664177447	0.112129032145789	2311.86745012892	1326.50033971098	1398.56001083549
373	9.98632236383934e-11	2.0898356810343e-10	5.51183432697456e-10	0.494961015413147	0.106015502465586	2.21096558389762e-09	0.53022595099578	3.77812286346891e-05	5.43938793131704e-09	49.5449475259375	56.7115105758166	57.1772343996381	0.465723823821463	7.63228687370065	35.7783025976605	0.393958499481414	16.9797197934313	52.156031729077	0.271	0.118	0.10175	-0.499642266002269	0.154037643071675	-0.541930027566107	0.183582679203819	0.218666666666667	0.122166666666667	0.0778333333333333	-0.338670108687477	0.0956038955219402	-0.666968923606776	0.0546102088203796	0.00994127328148807	0.00721554100646708	0.00676175490643571	0.0560507373854524	0.0309650416161472	0.0925695832851079	0.121761781040567	0.00924491817345047	0.00732446653457569	0.005992128635182	0.0567078132100405	0.0256569237458321	0.0737590499486419	0.124350886768108	2337.00371155771	1451.68439958879	1315.6447598341
374	1.64250334611294e-08	3.75162805375005e-12	1.10352735219151e-11	0.54214864077924	2.44460926402109e-05	0.000131149161336241	0.00757019642007938	2.07100423557907e-06	6.36842654527532e-10	39.1130961652016	65.2970081407184	65.6685801355015	0.371571994783153	26.5554839703	14.6251985076779	7.13243239318217	22.5280216899946	56.8616341712309	0.2615	0.11375	0.10925	-0.546148237611161	0.188161164077485	-0.396490998486501	0.194521534545239	0.228	0.131666666666667	0.081	-0.272699352956438	0.0538171940036881	-0.562432495875015	0.171605693882826	0.00982889508486557	0.00710145647681136	0.00697721717662313	0.0561408374146782	0.0294763592390746	0.10257641196843	0.106310127920932	0.00938360410572646	0.00756266320254547	0.00610230440567576	0.054941956739734	0.0248619324328364	0.0787093346069364	0.101135392993362	2298.48012015872	1417.13799365015	1379.77761009774
375	3.92645864858592e-05	9.90581306687409e-06	5.715290923133e-06	0.0644804121888018	0.00912141276457522	0.00111736695106145	0.00343817979034802	0.00777688173416017	1.25346494096612e-05	23.0585174813386	33.1284075133008	36.5466298484425	3.41822233514176	13.4881123671039	10.6222221061944	8.55900131033286	7.08414725277271	34.7364737252836	0.25125	0.11225	0.1	-0.485847417423429	0.11855004168116	-0.643651861203818	0.109520972554001	0.223	0.131833333333333	0.0843333333333333	-0.240323166964288	0.0690870286158682	-0.655228301362722	0.440253154594879	0.00970096763918777	0.00706044571516901	0.00670988161263877	0.0608267250942662	0.029677872965023	0.085578733754512	0.122391319581978	0.00931014712127096	0.00756672190700747	0.00621529774621845	0.0565087080152218	0.0243147012186057	0.0690985072217455	0.125599157940502	2254.81699171657	1404.77520733093	1300.33189356579
376	1.08070000080497e-10	1.19906333809999e-14	5.02830686435e-15	0.0302997811059455	1.3371247356267e-06	4.57624156923079e-09	0.358128148195154	2.24369685922742e-05	3.14164471982482e-11	49.3838598402799	77.4523130334019	82.1445157574417	4.69220272403982	32.7606559171618	34.3617713882704	0.844446535696989	17.9703759415497	63.4063295383463	0.27475	0.12	0.107	-0.537459947006552	0.155947971419174	-0.493762869718716	0.030638097940903	0.223166666666667	0.126166666666667	0.0818333333333333	-0.183144791323099	0.0666726205160242	-0.693289886166015	0.431952799396036	0.0099840402282663	0.00726817812155173	0.00691371099337034	0.0534221586358018	0.0303172906870506	0.093384078693672	0.0970725730201644	0.00931262665875855	0.00742643221150914	0.00613083297774005	0.0593654115416617	0.024686543476811	0.0680241371786655	0.145684204504962	2351.70508178234	1467.69996509084	1360.787107888
377	3.40527136231639e-08	2.75953257256699e-14	2.47330955121936e-14	0.0803920405669862	2.52018997084105e-08	5.68847413141711e-06	0.631933505951173	8.26507801513561e-06	4.35469206454839e-12	37.6177990409597	75.695912292198	78.7528703722783	3.05695808008022	41.1350713313186	20.5902616677213	0.229447898443141	19.8755469713278	67.6741120788351	0.2665	0.12475	0.108	-0.646579060255376	0.163690973660282	-0.406227331728434	-0.124737909470851	0.226666666666667	0.128	0.0815	-0.195781900445734	0.103556349531196	-0.472776743633951	0.226970184552508	0.00988876983676141	0.00739060412041075	0.00694205272581706	0.0476792540237941	0.0297552804422361	0.0975065862959162	0.333703242326709	0.00936420250682026	0.00747234353860819	0.00611944432112914	0.0580153312625143	0.0255936460521285	0.086560650793194	0.113339179184356	2318.98600093603	1505.13359136582	1369.25326476541
378	2.26831656544762e-07	3.32717907763458e-10	7.90687126482229e-10	0.411067796615384	0.000147569833476208	6.32920525313351e-05	0.153345506268545	1.10063923274048e-05	2.75235306132132e-08	33.7215407891781	55.7128918440976	56.3886021314574	0.675710287359834	22.6670613422793	16.0015079205623	2.03865178552223	19.3282827775247	48.5716540924208	0.25975	0.11825	0.1025	-0.519777186476125	0.166379509238649	-0.319345312609533	0.0400938708261478	0.224833333333333	0.127833333333333	0.077	-0.222952688799382	0.0925048380783151	-0.593610448604122	0.192135645378977	0.00980755131423694	0.0072221567778789	0.00678379576214314	0.0564665383676312	0.0302991823952347	0.109400540060516	0.0922174539298379	0.00933730396851672	0.00746819074794123	0.00596265684391775	0.0576598073580754	0.0261153573320588	0.0793786918611726	0.131218979195007	2291.1810501472	1453.69470670887	1322.16626641024
379	3.46722553437285e-18	1.43861646529888e-22	6.51505569535808e-22	0.843681030626714	2.89535497302243e-06	3.28912385809423e-13	0.00317385631677556	2.52510508441958e-08	8.06169006272467e-20	84.413787441219	115.493612592421	115.532495392461	0.0388828000395733	31.118707951242	53.0274922919398	8.70472879694807	31.0419570193981	105.447807054611	0.27975	0.1205	0.1155	-0.562438715291626	0.062375497960197	-0.299456388644065	0.126594074987289	0.215833333333333	0.140833333333333	0.0818333333333333	-0.25979824279772	0.093572249441353	-0.681846340563036	0.12801435985337	0.0100396895586077	0.00728123500455766	0.00714880603414703	0.0515922738684164	0.0282793637917532	0.102709978023029	0.0687803233456215	0.00920146652827218	0.00778009754030411	0.00613083297774005	0.0550278640943667	0.0247587622049609	0.0653203823425064	0.133574166587639	2370.86818802854	1471.6800962391	1431.44847796994
380	3.58656844821877e-10	3.80621753157985e-11	1.13311278210327e-10	0.606506285147238	0.00836102636839968	1.02971963461038e-06	0.560217421746501	3.55416426594246e-07	1.29614502706475e-09	46.9358350543407	60.3583646528605	60.6236585445185	0.265293891658075	13.6878234901778	23.8717474348377	0.339327910625798	25.9224239478717	55.3067675167976	0.26575	0.12175	0.10275	-0.520927543444765	0.151692717446838	-0.540373646905009	0.177714078163789	0.223	0.125666666666667	0.0735	-0.304160692825571	0.0632004898724999	-0.657139791970656	0.30381762919526	0.00987989245323266	0.00731370042160112	0.00679111760973071	0.0548036017490686	0.0304636816941434	0.090713076757902	0.115523306035644	0.00931014712127096	0.00741382223673165	0.00583660071908101	0.056236538600099	0.0261026079608446	0.0758703863188998	0.129186457622368	2315.94288230027	1481.58921605704	1324.3346589214
381	2.80326693514209e-07	1.24600203706307e-11	4.26981985092705e-11	0.994413173830358	6.3153653417852e-06	0.00140685775563144	0.171047865699189	9.96237435957342e-07	3.06781088711478e-11	33.2857529734429	62.7416345609781	62.7416835904587	4.90294805786107e-05	29.4559306170158	10.1967841899368	1.87373545512219	23.9353842850487	63.4578232881079	0.25275	0.123	0.11075	-0.565742569827007	0.114868919675849	-0.394379119754115	0.0638335962015447	0.225	0.132333333333333	0.0815	-0.199560718800367	0.0500716441286334	-0.660062959572947	0.0827964851190323	0.00972013164672243	0.00734591595654485	0.00701903498894884	0.0539260238930646	0.0280329784459862	0.0977570457498253	0.0772119445225252	0.00933975993041464	0.00757887397813814	0.00611944432112914	0.0571064049268013	0.0245190049733836	0.0697314625361614	0.114585967960113	2261.34484291172	1491.4398838437	1392.32210245746
382	3.67986710658679e-12	6.16645461905036e-15	9.88408978439376e-15	0.173249555619869	6.52692522111409e-05	1.20363660721436e-05	0.00356653718204141	3.17167525532232e-09	5.41139841286665e-15	56.2694997345789	78.8521328743409	80.7067309585	1.85459808415908	24.4372312239211	19.1574995365136	8.49229456395733	35.0754921816633	81.9883893790827	0.25925	0.11575	0.117	-0.483480960374389	0.123100184845248	-0.353900818546703	0.0639588235861807	0.221166666666667	0.1355	0.0811666666666667	-0.182480585934316	0.0904151095907152	-0.666608091871379	0.27395917503529	0.00980141584804528	0.00715552720173485	0.00718897354775598	0.0588518948885161	0.0276186488318243	0.100798275554991	0.0842013463226512	0.00928272969801633	0.00765500977055507	0.00610802532993766	0.0573576038646631	0.0251201760301907	0.0684030188770851	0.146655612703847	2289.08391201362	1433.4830071464	1443.61910591001
383	1.50366631679125e-12	2.28957785445601e-13	4.88082171542847e-13	0.283542091615796	0.00643273966024174	1.30769398976847e-08	0.0654849793489933	1.26047705103463e-07	1.66028675308962e-11	58.0902255220608	71.2273623924011	72.3773961092411	1.15003371683997	14.2871705871803	32.3198677131077	3.39271645862391	27.9259532075594	64.786074320017	0.26725	0.11425	0.109	-0.467796205144703	0.151745757048159	-0.297372569332696	0.0127360928207107	0.217666666666667	0.1265	0.0778333333333333	-0.340231364786086	0.0502228945024882	-0.576815111006139	0.213408593283896	0.00989761082787407	0.00711503904699898	0.00697020744999372	0.0588978569683826	0.0295334784942337	0.109269778883965	0.0889446970969621	0.00922965534098111	0.00743481763438945	0.005992128635182	0.0557323977553482	0.0246911978918439	0.0808516131253891	0.10134403100369	2322.01760929871	1421.23903223109	1377.67789977068
384	2.03264721577803e-07	1.4133537373389e-09	2.57246117044e-09	0.272380089166295	0.000533194851727333	5.45130946295395e-07	0.190109426347835	0.00126624256586547	4.75571923535587e-06	33.9472464477185	52.5984193633994	53.8031406194787	1.20472125607921	19.8558941717602	25.0971596385862	1.71676939556073	10.3910986763167	36.9684168222364	0.26775	0.11725	0.104	-0.562008236685186	0.153033666125508	-0.425955554040573	0.150904133557911	0.223833333333333	0.126	0.0848333333333333	-0.302675694152228	0.0761033799160508	-0.625785310720913	0.374491907296723	0.00990348465208722	0.0071956311261523	0.00682754038097373	0.0537151529313094	0.0303825113083003	0.101402109733087	0.0998019186627284	0.00932252330817826	0.00742223313918299	0.00623199312528514	0.0560728017749471	0.0244115010575725	0.0732550880890168	0.119805408694665	2324.03229710014	1445.63904798367	1335.13606178359
385	2.13804898411315e-07	1.04238668803337e-07	2.45571816891003e-08	0.0181884030202423	0.00473998904199171	0.000312214790455944	0.00276879752578623	4.51444512998191e-05	7.45330081322936e-09	33.8432351580232	43.246705555579	48.8246167997822	5.57791124420328	14.9813816417591	12.9956539545037	8.95388747267316	16.6418251734895	51.4616639998038	0.24925	0.11275	0.103	-0.457355050531901	0.114137827668005	-0.44030178092905	0.0400235116531724	0.218166666666667	0.132833333333333	0.0791666666666667	-0.321368267892102	0.141030327082136	-0.698853061661491	0.431888240380226	0.00967517561916221	0.0070741600646515	0.0067984269728116	0.0622701045908477	0.0290017777255726	0.102951984280678	0.0958491898949539	0.00923729667901162	0.00759099012052772	0.00603886468809646	0.0547447417898603	0.0261038109950807	0.0667866425266568	0.162808888981001	2246.03873760222	1408.90611954999	1326.50033971098
386	6.27686355109924e-08	2.37242131794161e-10	7.61391598604372e-10	0.858308823937543	0.000475319396523285	1.17981536742335e-06	0.891529955386652	0.000184108795622612	6.31471516435752e-09	36.3624689356802	56.4392915944809	56.4711636183019	0.0318720238210517	20.1086946826217	23.6098581163951	0.0185963743442699	13.9866955847237	51.8272120711946	0.2625	0.12425	0.105	-0.478778228588325	0.128338638767874	-0.405967092237694	0.0605114068255907	0.220166666666667	0.123333333333333	0.0828333333333333	-0.238899187292306	0.042765393160143	-0.706332472343782	0.145688943565443	0.00984100084589085	0.00737788488272021	0.0068564572122016	0.0564278424247995	0.0296515966531807	0.0992246492936176	0.0912588721462832	0.0092676640841458	0.00735446498317216	0.00616481861901985	0.0591456600286131	0.0238521782635304	0.0670322779631539	0.12013566851593	2302.62251956406	1501.23261117729	1343.72885743841
387	2.73898661779499e-08	4.10489163695048e-11	1.27085281392096e-10	0.673632588350505	0.000173875796864601	8.40067748159359e-06	0.12380675313024	9.41208662742665e-06	2.30827183340638e-07	38.0644976380208	60.1969190766977	60.3743013546409	0.177382277943252	22.3098037166201	19.8444387441959	2.36849002391864	19.6271767963317	43.8271212092391	0.2705	0.12025	0.1065	-0.523500133635202	0.11510740033828	-0.258194593149984	0.0219614787724186	0.231166666666667	0.130666666666667	0.0803333333333333	-0.244059742783339	0.10949993053312	-0.618924382651231	0.0420883495122244	0.00993550361662951	0.00727471164134582	0.00689946927945687	0.0544865468202566	0.0297349094682906	0.110042131011858	0.0743871494555737	0.00942914491517445	0.00753822637447834	0.00607934401529249	0.0554641620068572	0.026145491449398	0.0745393579451081	0.131224872008939	2335.02206986695	1469.69121225258	1356.53835239632
388	2.09563809853052e-05	9.09161387773439e-09	1.80076013017299e-08	0.331611255882934	4.70033880580039e-05	0.000287843842976592	0.0541459685795268	0.00117960693856277	7.95082825715802e-06	24.3652502772238	48.5694610377432	49.5120564687022	0.942595430959045	25.1468061914784	13.1478858297723	3.7081933439058	10.5220165583714	35.7873091828092	0.26025	0.11275	0.099	-0.531421473544156	0.184135162984258	-0.462476952033742	-0.0248498551606002	0.2285	0.1255	0.0801666666666667	-0.302571909375089	0.0245134077336098	-0.585860404083842	0.238337063558681	0.00981367020086806	0.0070741600646515	0.00667995590595123	0.0572946085308252	0.0310944542352467	0.10329611448398	0.31994372714736	0.0093908449558329	0.00740961039212465	0.00607358463563934	0.0555084554421329	0.0243989290614823	0.0791757918785502	0.0983742169444679	2293.27298752771	1408.90611954999	1291.5207068548
389	3.26648804817e-10	2.582616277527e-11	6.33591719198369e-11	0.403066330906072	0.00522754077353003	3.72650070585652e-07	0.335541830013633	9.17953025932225e-07	3.50100660702845e-09	47.1266916040549	61.1867652658548	61.8859245509157	0.699159285060887	14.7592329468607	25.8310252160154	0.927390850299162	24.0929595096723	53.125827620322	0.27425	0.1215	0.112	-0.444804254066232	0.132676327391503	-0.375351046017729	0.232954550463247	0.229333333333333	0.128	0.0825	-0.256239695247278	0.079894387084117	-0.652794958959206	0.403922438520206	0.00997838929268839	0.00730722743497102	0.00705357189218478	0.0570092584484061	0.029290763247557	0.0991094117277062	0.0981639866268421	0.0094028710918614	0.00747234353860819	0.006153519960474	0.0560588770147533	0.0251783553037441	0.0712096459577483	0.131645179008856	2349.76126192268	1479.61208481536	1402.70599048016
390	1.56824754131474e-16	2.44969463885677e-18	9.64023637146262e-18	0.711994785354183	0.000903365936308008	5.49409191132872e-12	0.0909345648897193	7.1496649645603e-09	4.33032375033537e-16	76.6966658580786	95.2523351456985	95.3886278064419	0.136292660743493	18.6919619483633	47.5022475016158	2.85775086692047	33.4936605031671	87.3483616956912	0.27275	0.117	0.11475	-0.498600074404667	0.143222515804583	-0.23654202952007	0.143605801936688	0.212666666666667	0.128333333333333	0.08	-0.383230245083094	0.0738670821525376	-0.691557863338073	0.146199648934245	0.00996134192347889	0.00718897354775598	0.00712857819368854	0.0561413436766693	0.0288969736497567	0.108515260364755	0.083919659319202	0.0091521395644451	0.00748063663110619	0.00606781749928278	0.0546339638091258	0.0245141479187256	0.0683917683207767	0.112176556781176	2343.89963430169	1443.61910591001	1425.33018906207
391	2.80117093176411e-10	1.11661209666256e-14	3.35031772645206e-14	0.478035729034955	3.58244479577419e-06	1.30313607223091e-05	0.0370867757827104	7.22556609388288e-08	6.15310874015521e-15	47.4404181289392	77.602337078577	78.1056782015185	0.503341122941492	30.6652600725793	19.0059187624083	4.34642239826098	29.0032851266742	81.7152144752473	0.26525	0.11775	0.10925	-0.415689957315281	0.155989901280322	0.00141301762763906	0.157533535003094	0.227	0.131833333333333	0.0775	-0.29270444220581	0.0958316321746688	-0.673748153631993	0.0661749131085211	0.00987395393108133	0.00720891482655248	0.00697721717662313	0.0603054754674422	0.0294204193509456	0.0165600715323931	0.0774649327967114	0.00936906557212871	0.00756672190700747	0.00598036431822421	0.0545027146366991	0.0262064446995873	0.070358575476746	0.130875542847711	2313.90773173348	1449.67169037635	1379.77761009774
392	8.93675204429868e-07	2.46051184350566e-08	1.36642164516991e-08	0.0537818597902332	0.000709479641439761	3.2544032607901e-05	0.941205398803928	0.000112382245207462	3.78206008858456e-05	30.8967623228964	46.4034343625972	50.1228913189771	3.71945695637987	19.2261289960807	17.2631327816252	0.0054397880576289	14.9163918757085	32.1669778734154	0.252	0.1265	0.10725	-0.451035417780863	0.124329859084022	-0.336635645270231	0.108724842540959	0.216166666666667	0.126	0.0841666666666667	-0.302420562996198	0.0551662627669534	-0.68568204654604	0.473226374600199	0.00971056885943285	0.00743481763438945	0.00692081408389157	0.0583941370355892	0.0286312067312734	0.10178777943149	0.0882573158463169	0.00920661177060224	0.00742223313918299	0.0062097181694757	0.0572578095834169	0.023665199080102	0.0678629078378771	0.123231865288661	2258.0868856174	1518.71510326381	1362.90755832822
393	1.55552107616522e-10	6.7044319216325e-11	1.39368811908828e-10	0.311117539657022	0.0211855906190723	4.35975476304864e-07	0.0804050733377578	6.16429025560675e-07	1.62322796494948e-11	48.640881069161	59.1477629362817	60.1736885882201	1.02592565193845	11.5328075190591	25.5281495559357	3.05669472391037	24.8601722834919	64.83486819729	0.26725	0.1155	0.105	-0.35208130764788	0.155173459960165	-0.484660119837226	0.0787136142148866	0.223	0.127166666666667	0.076	-0.171297814713894	0.0714260518913925	-0.672345147259468	0.273236973015809	0.00989761082787407	0.00714880603414703	0.0068564572122016	0.0630103697687462	0.0302076024319992	0.0970250115575121	0.127864586362099	0.00931014712127096	0.00745153779333639	0.00592701989050072	0.0594214960586261	0.0257962366777037	0.0725679874398518	0.150518121589114	2322.01760929871	1431.44847796994	1343.72885743841
394	1.7173562833681e-07	2.45780111760354e-08	7.27594356393255e-08	0.951827151639734	0.0165125748737516	0.000159907818855035	0.102008783831959	3.07624986867182e-06	2.98100782271874e-07	34.2939649930195	46.4058371838	46.40948684662	0.00364966281995294	12.1155218536005	14.2517997678951	2.67385320226458	21.7684020966935	43.2527152026774	0.2525	0.1225	0.1055	-0.426151258411607	0.18527678241337	-0.439024510204808	0.0538086773412495	0.219833333333333	0.133666666666667	0.0781666666666667	-0.205934395202796	0.130924835127697	-0.6490522375318	-0.0477311137889674	0.00971694831427394	0.00733305951707338	0.00687084268773633	0.060368394676719	0.0295602782427398	0.0973089923708233	0.116132535951776	0.00926262476586529	0.00761110431533387	0.00600386064259925	0.0574404346852744	0.0262351455559846	0.0719292749340515	0.255480807871864	2260.2601819841	1487.50659799253	1348.00927104723
395	5.88106554250237e-11	1.94304994849553e-12	6.24517352962264e-12	0.653153679404889	0.00267466896961073	1.67942671546364e-09	0.560217421746501	2.92583412306735e-05	8.22557188933456e-12	50.6246493434555	66.695044186039	66.8969914015579	0.201947215518885	16.2723420581024	36.3141203883933	0.339327910625798	17.4654067521742	66.3028655764287	0.26925	0.12175	0.1085	-0.489026444825372	0.148658047359696	-0.337620740793377	0.0669621950598957	0.216666666666667	0.125666666666667	0.0835	-0.259348936398108	0.077581534326585	-0.602910520654658	0.0152728618068044	0.0099210096243267	0.00731370042160112	0.00695615332166545	0.0557760871145509	0.0296970252819435	0.103227879067987	0.0899264475011385	0.00921431293654374	0.00741382223673165	0.00618732708916008	0.0585269220280156	0.0242414289293177	0.0759968246833635	0.105506472120604	2330.04578169051	1481.58921605704	1373.47075143181
396	1.35589964448889e-09	1.66740893146299e-09	4.21950078160491e-09	0.491350638208023	0.0750016884898201	5.48176253079707e-07	0.990323802545928	3.77900984091449e-06	1.49226979969244e-08	44.2189586106397	52.2416179656793	52.7151851935596	0.473567227880267	8.49622658291992	25.0864172993388	0.000147078981171944	21.3737960667986	49.9279969348082	0.27075	0.13025	0.11075	-0.404515667991084	0.0930366007165905	-0.532072166503196	0.140066271075583	0.226666666666667	0.130333333333333	0.083	-0.249680157617359	0.130158828106852	-0.661042215252352	0.15216546793367	0.0099383904407241	0.00752800133847464	0.00701903498894884	0.0567631946581522	0.0288240762160511	0.0847755774678212	0.0998440836583574	0.00936420250682026	0.00753004837913236	0.00617045681199004	0.0560655941185784	0.0257260320664978	0.0695442069810232	0.156480792813068	2336.01352380189	1547.446679301	1392.32210245746
397	2.62258293891253e-13	9.27830411681613e-16	6.60135587110602e-16	0.0570002678769485	5.48183951221902e-05	6.21156389218993e-09	0.00503411646700162	9.3182316564487e-08	9.54598317496016e-15	61.6403177515786	82.8322990870183	86.4548833402987	3.62258425328037	24.8145655887201	33.7672550686202	7.86714171024687	28.5106955767014	77.9324059238358	0.2725	0.11725	0.114	-0.577459002146098	0.158980663918191	-0.494999092983116	-0.024943779809378	0.2215	0.136333333333333	0.0818333333333333	-0.32114504475719	0.0843484118580484	-0.746030581180515	0.338253022353095	0.00995848686951814	0.0071956311261523	0.00710825320538147	0.0524054406634876	0.0291287182979126	0.09131599943061	0.368720349962257	0.00928773416948405	0.00767481134245976	0.00613083297774005	0.0534816724182598	0.0249181838955531	0.0598080818931566	0.144776044807243	2342.91828933312	1445.63904798367	1419.18975051625
398	2.51915170838525e-07	9.75735097165945e-11	3.11514704495172e-10	0.780027420122563	5.22873433481717e-05	1.35326319211041e-05	0.17056889333738	7.82570696564948e-05	9.69312492109586e-08	33.505702799619	58.3444164889224	58.422415651421	0.0779991624985996	24.916712851802	18.9339021136766	1.87793623716698	15.5999400559012	45.7694257230914	0.265	0.1175	0.10575	-0.59855505929136	0.0736693095170903	-0.396415081080313	0.15571235747736	0.226833333333333	0.126666666666667	0.0823333333333333	-0.263332179910642	0.101965843046128	-0.616442345860351	0.0783675237871145	0.00987097857910018	0.00720227820940727	0.00687801732413895	0.0520787845433345	0.0289569262954947	0.102579428096619	0.0773360698677371	0.00936663509685468	0.0074390039992839	0.00614785945396531	0.0565707063316158	0.0254334878780885	0.0750359509851915	0.126067583738103	2312.88823269741	1447.65657465366	1350.14550134203
399	1.09718264573043e-08	5.000707949478e-12	1.45680469645385e-12	0.0207883721532036	4.69172515211862e-06	8.57713585560048e-05	0.215924626115356	1.97673378178253e-07	9.20627997852878e-12	39.9399824381799	64.6857643317999	70.0302116889798	5.34444735717989	30.0902292507999	15.4266231743968	1.53125208651363	27.0557302955049	66.0597868936852	0.2535	0.12275	0.10925	-0.590263090841758	0.175403494260867	-0.496653403616604	0.00748310279009518	0.2195	0.131166666666667	0.0785	-0.247471579211522	0.0832757685746542	-0.498207831622689	0.405143666210454	0.00972965611437794	0.00733949268181481	0.00697721717662313	0.0526196921480155	0.0289396500929301	0.0910157022801188	0.0943789866088195	0.0092575767003672	0.0075504629564378	0.00601556052951361	0.0570235313457899	0.025360091253722	0.085237400354947	0.108444810674224	2264.59088707485	1489.4744017395	1379.77761009774
400	8.45095443418602e-14	2.61519669102979e-18	1.08166369545065e-17	0.862706914390551	2.78017915091118e-06	3.40342312513572e-07	0.00388920350760376	1.12622714893376e-09	1.98719967960452e-15	63.9407745522403	95.1159731373991	95.1458777180997	0.0299045807005314	31.2051031658593	26.0060886065221	8.33483383323892	37.0930795767572	84.1169872625847	0.26075	0.1125	0.11375	-0.51421919349362	0.137830797380378	-0.257629373730599	0.0921195665291456	0.2165	0.131833333333333	0.0775	-0.194179636024615	0.094226309417321	-0.706360863872258	0.0949937777881101	0.00981977253893175	0.00706730842854704	0.00710145647681136	0.0581327023113219	0.0283173937394843	0.110142767031521	0.0829449454475968	0.0092117481050871	0.00756672190700747	0.00598036431822421	0.0587283690096656	0.0255669701228408	0.0669924990925978	0.162881992710184	2295.35973063853	1406.84191539756	1417.13799365015
401	7.15572530862746e-06	4.70849744811427e-07	5.06375747746252e-07	0.144154307790787	0.00382931516055028	0.000393661308866707	0.0448854130490737	0.000313624812957051	0.000109101997241123	26.5957184052422	39.9268191420415	42.0598623718615	2.13304322982003	15.4641439666193	12.5620422354059	4.02293966494017	12.9872167512558	29.6709759625117	0.25325	0.117	0.10175	-0.468450403575051	0.0918896777040408	-0.412007660681249	0.0554330006804954	0.2225	0.1305	0.0806666666666667	-0.288255586799578	0.0885226521852067	-0.730841170226088	0.303474274887635	0.00972648554260506	0.00718897354775598	0.00676175490643571	0.0599884424824712	0.0291283243224208	0.103783009131169	0.0865947748768014	0.00930269558098814	0.00753413940860628	0.00609083959247396	0.0556005721376352	0.0252496422066649	0.0633410488113269	0.152368853125312	2263.51019459267	1443.61910591001	1315.6447598341
402	3.36658296077097e-11	2.53349791773367e-16	8.95887623900269e-16	0.615178540109945	7.29271856523163e-07	7.4956986618797e-08	0.00532733642604746	3.66707720853033e-06	1.01108180116939e-13	51.7617201512767	85.5547380667558	85.8074405949774	0.252702528221562	34.0457204437007	28.9321861263579	7.76482817594024	21.4314439639802	75.747308214738	0.27375	0.1105	0.10775	-0.520638131923299	0.147004753276241	-0.349091909802078	0.174141896176696	0.226333333333333	0.129	0.0803333333333333	-0.206545581395413	0.0748301239550196	-0.774844131605854	0.309536308130789	0.00997272261462105	0.00701209381924293	0.00693498491403398	0.0567542219602807	0.03005893414326	0.108417025855523	0.0981274258860754	0.009359330975873	0.00749717305401849	0.00607934401529249	0.0575484626041341	0.0252829156832314	0.0586895620107279	0.178098536145381	2347.81241786784	1390.23772938244	1367.14063143701
403	0.000177393480455408	0.00014334788761124	0.000310387853267951	0.700336922999678	0.122577206436688	0.00676702062348823	0.604297838980663	0.000331380321731324	1.24438461180598e-05	19.9075991948994	27.0234850678607	27.1716066713198	0.148121603459003	7.26400747642037	7.33379028547279	0.268562283678875	12.8841290446017	34.7532931169052	0.26225	0.127	0.10425	-0.429532160412405	0.128866024092507	-0.433531700910623	0.176181922275551	0.238333333333333	0.1235	0.083	-0.292208164462072	0.106273377223426	-0.642297729117926	0.252874132025266	0.00983798056924491	0.00744736407165702	0.00683478792011548	0.05774413733288	0.0297645848726816	0.0964445507466192	0.103872346210864	0.00952946394711358	0.00735873293952414	0.00617045681199004	0.0548874084751641	0.0260246084057619	0.0733355062477311	0.137646593833408	2301.58885874378	1522.57511501569	1337.28827081436
404	2.54262136103237e-05	1.53923776119318e-05	3.39795830585795e-05	0.593255366720222	0.0762834695822499	0.00106158165239286	0.11608710241781	0.000224889542593596	6.98340124860968e-05	23.9631663710388	32.1322149565203	32.4175039896618	0.285289033141453	8.45433761862296	10.7169561568589	2.46933402185186	13.6107874298332	30.7262078077494	0.26075	0.12325	0.1045	-0.502134218748275	0.145652442383268	-0.398281042328392	0.00477541857910155	0.232	0.134	0.0826666666666667	-0.383482925583507	0.081186906540768	-0.608805000468733	0.125907360088891	0.00981977253893175	0.00735232936718437	0.00684202321253154	0.0558898384919403	0.0298198482942468	0.100466392973767	0.0889909972696867	0.00944100451663601	0.00761912235843187	0.006159173008653	0.0506904263728871	0.0253264340032195	0.0733415052314691	0.098616704327451	2295.35973063853	1493.40304836346	1339.43780266557
405	5.98638694686957e-09	2.15723169129565e-11	1.63371226935305e-11	0.0714230134092904	9.42991891348449e-05	2.27907171320586e-06	0.123089196287191	4.57209397878287e-06	2.59861541283482e-09	41.180855766499	61.5709419229388	64.8209521196004	3.25001019666161	23.6400963531014	22.3441421386469	2.37756599862951	21.0086712303055	53.7809219613391	0.2675	0.122	0.10575	-0.571002905091482	0.128611893103298	-0.573694787938121	0.00712172764579227	0.226	0.1325	0.0788333333333333	-0.293149100310845	0.112270761472693	-0.808527939295101	0.249428922517526	0.00990054975457027	0.00732016341321682	0.00687801732413895	0.0521741616537993	0.0298296726148493	0.0863009076241883	0.0806940392145553	0.00935445096606093	0.00758291667583499	0.00602722848297934	0.0544819926132146	0.0261712423460332	0.0540988841303267	0.210105095567861	2323.02559113768	1483.56400925219	1350.14550134203
406	2.10969630272671e-09	3.10741973131582e-13	1.11202091760188e-12	0.864013663959744	1.732418327426e-05	0.000975402352410249	0.970696466079577	5.5571846406359e-09	7.06741760078296e-09	43.3150318899789	70.5810790027608	70.6104114591799	0.0293324564190698	27.295379569201	10.8736854722229	0.00134944506044121	33.9838351407234	51.5789186130562	0.2535	0.12725	0.1105	-0.550492895740814	0.127159951419599	-0.431063208074284	0.242381688561887	0.224833333333333	0.1275	0.0761666666666667	-0.232557551239626	0.0486958292185431	-0.673916796928912	0.357951595153844	0.00972965611437794	0.00745362307864432	0.00701209381924293	0.0536096723937925	0.028263043897367	0.0935623155800452	0.091922539491684	0.00933730396851672	0.00745987264300973	0.00593298010313787	0.057493462476756	0.0254051270685869	0.0722254645902653	0.132700231563666	2264.59088707485	1524.50173668021	1390.23772938244
407	4.57841413592314e-08	3.50426034863988e-08	9.72370120100352e-08	0.718095045666058	0.0676028600193816	1.36820683883451e-05	0.00510697425093318	9.3543385528858e-05	1.01960774496548e-07	37.0102707002152	45.6320672986767	45.7623925496773	0.130325251000613	8.75212184946213	18.9129506662539	7.84116291085775	15.2627453484538	45.6564454242667	0.259	0.114	0.10175	-0.483512813573386	0.134585316217739	-0.590479974158371	0.148229252471705	0.221166666666667	0.132833333333333	0.079	-0.296533782802131	0.0708724525484075	-0.698236772547813	0.0939550946590969	0.0097983418878847	0.00710825320538147	0.00676175490643571	0.0593684376874572	0.0300516295787764	0.0896401903012393	0.124449423390034	0.00928272969801633	0.00759099012052772	0.00603305054258828	0.0550200824383523	0.0251328011459859	0.066920768355797	0.119453900792541	2288.03339063023	1419.18975051625	1315.6447598341
408	6.30660159864436e-11	1.15004937264097e-14	4.35173908349401e-14	0.930903207360384	1.9281839767141e-05	6.38646049649701e-08	0.242100497927107	6.1833463078694e-07	6.9273106972837e-13	50.4822192873544	77.5402042991191	77.5477226658149	0.00751836669587647	27.0655033784606	29.2424495007126	1.36832141130344	24.8542222340093	71.6263936587311	0.26725	0.12775	0.11	-0.487406591117003	0.178064624598045	-0.306174976979426	0.159842602539303	0.22	0.135833333333333	0.0803333333333333	-0.174549262270128	0.085004100648122	-0.572335632325129	0.200529829086989	0.00989761082787407	0.0074661127884653	0.0069981774229882	0.0546472546450418	0.0295978314140234	0.101738700807679	0.0932487463427474	0.00926514551751511	0.00766294197970575	0.00607934401529249	0.057653352918308	0.0250995117826229	0.0769489809147959	0.122295646310069	2322.01760929871	1528.34823051336	1386.06134767466
409	4.21447401047014e-10	2.28388684646122e-10	1.38261861589923e-10	0.0553970158495103	0.00874591001731575	1.79510461173566e-06	0.784482009776947	2.34716627551587e-07	3.9552332791128e-09	46.6064174701387	56.5209340350593	60.1910293579385	3.67009532287921	13.5846118877998	22.8027307395623	0.0747929147746618	26.7237673562977	52.857501636173	0.26175	0.122	0.1075	-0.53810476843378	0.152617607055022	-0.5043745867964	-0.249158295987868	0.220166666666667	0.123833333333333	0.0771666666666667	-0.376466189292115	0.0804861099247599	-0.686053908578497	0.275875216911588	0.00983192769252681	0.00732016341321682	0.00692790537871789	0.0544286292303635	0.0294650659583361	0.0914785111629603	0.327680547829504	0.0092676640841458	0.00736725577629018	0.0059685675006752	0.0548263968852047	0.0255872208483157	0.0715692243151932	0.129543565523288	2299.51765983685	1483.56400925219	1365.02539773038
410	1.42868339660203e-14	1.57202027463604e-16	4.85114014897338e-16	0.457041042830195	0.000610225701839734	1.18950524217164e-10	0.0184462603904863	1.79537603869406e-07	9.98082349068775e-14	67.549125364043	86.5546145071821	87.1077458539439	0.553131346761802	19.5586204899009	41.482176106374	5.55326373958542	27.2417712462275	75.7749654558999	0.273	0.11675	0.10975	-0.49015366956863	0.125819511546263	-0.375633086004692	0.135043298027973	0.216666666666667	0.132666666666667	0.0788333333333333	-0.263642766179574	0.0607658193298076	-0.697206605029785	0.289434147955203	0.0099641930215791	0.00718230544503315	0.00699120212864725	0.056541399101978	0.0294919547683349	0.10237193484189	0.0930859452110539	0.00921431293654374	0.0075869553878443	0.00602722848297934	0.0566666134831378	0.0246845040259121	0.0671452208731419	0.132250491108409	2344.8797189191	1441.59674395688	1383.96932891594
411	1.16752076007416e-17	3.97637475891012e-18	1.48616276619548e-18	0.0241417039081823	0.00163815506765092	2.72461691131539e-10	0.00981303597797428	2.88378061855487e-11	2.94210176835677e-16	81.956708053578	94.2417559676032	99.3261793108395	5.08442334323627	17.3694712572615	39.8626653539195	6.66852516507515	44.2542470438311	88.1669646262309	0.27275	0.11025	0.122	-0.501164701059967	0.146235989698598	-0.4238214241601	0.0073396120482382	0.2175	0.127333333333333	0.0813333333333333	-0.338029102945027	0.0546296846775674	-0.613761066376841	0.371748651113449	0.00996134192347889	0.00700514130852306	0.00732016341321682	0.0578458201157178	0.0279088166881251	0.0963563173701471	0.0887891616372458	0.00922710381009996	0.007455707314773	0.00611373862796871	0.0556256129074887	0.0241860372665661	0.0755438034945631	0.110238455213992	2343.89963430169	1388.15081280528	1483.56400925219
412	7.32548333495614e-10	4.03802620987215e-12	3.91178454373758e-12	0.0963713635245519	0.000164699118997871	3.41726028950766e-08	0.12174343713491	2.9103102835485e-05	1.11131459374699e-09	45.477224042439	65.1405752576793	67.9051654551586	2.76459019747927	22.4279414127195	30.454860652233	2.39474709583737	17.4755203044979	55.643728911069	0.26825	0.12325	0.104	-0.531198659622122	0.142601793060297	-0.414893493322572	-0.0150712233600456	0.22	0.133833333333333	0.0795	-0.224499807229315	0.123784519534265	-0.608380977950612	0.211590522789071	0.00990934237389856	0.00735232936718437	0.00682754038097373	0.0536835025251093	0.0303091135167273	0.0995233339819426	0.334260169831843	0.00926514551751511	0.00761511530455462	0.00605046932803934	0.0569048137071103	0.0258922493355763	0.074927341652208	0.142387315555798	2326.04188441822	1493.40304836346	1335.13606178359
413	1.73682156682739e-13	1.23417574192608e-13	4.13080689387825e-13	0.653871971995818	0.036307449895443	4.06827835039765e-10	0.0467566036843752	4.03712966747678e-07	3.9912426218737e-12	62.477600401442	72.5339828850811	72.7350362106408	0.201053325559769	10.2574358091988	39.0798181335776	3.95412560250952	25.6765018923879	67.8618524860073	0.2765	0.11775	0.10975	-0.454819792234862	0.140476381827505	-0.419650546572794	0.346464536840992	0.2215	0.131166666666667	0.0796666666666667	-0.282945113792689	0.0782549495950799	-0.601254220281905	0.284684103008613	0.010003694915179	0.00720891482655248	0.00699120212864725	0.0573099529197909	0.0298402361543144	0.0987628533746551	0.106980268109075	0.00928773416948405	0.0075504629564378	0.00605625986779279	0.0557423297827161	0.0251779214458148	0.076272162004922	0.118801511237881	2358.46896761311	1449.67169037635	1383.96932891594
414	3.26032271335028e-05	3.78034855007321e-06	8.84427569319076e-06	0.618238282161422	0.0166503254496394	4.361855106816e-05	0.457450907161032	0.00365169117913721	0.000246815883270592	23.4457183476043	35.2935286734428	35.5418801085034	0.248351435060613	12.0961617608991	16.7070523063248	0.552124535545772	8.44937397181548	27.7229160831877	0.25825	0.12625	0.1015	-0.501591579634093	0.173170283648679	-0.414727927625315	0.0138000197958648	0.222666666666667	0.131333333333333	0.0843333333333333	-0.350285326769922	0.0999969103554088	-0.668946596209682	0.123771001099512	0.00978909505219816	0.00742853015610357	0.00675438271368461	0.0555024704668708	0.0304463154839441	0.0995326522961236	0.0994497609963195	0.00930518158411042	0.00755453373375297	0.00621529774621845	0.0535558875054982	0.0248344510013826	0.0679532896998436	0.121423028739139	2284.87400740466	1516.78170555971	1313.46546157725
415	2.39902148521363e-08	2.09464557029452e-08	1.5654664723873e-08	0.0798577383247327	0.0216148757164951	1.78093733161318e-05	0.430275399581247	3.02668184688969e-06	2.18488311368782e-07	38.3363213512348	46.7542412509756	49.8220358986182	3.06779464764259	11.4857145473834	18.4102890267859	0.62207998393842	21.7995685710048	43.9503867685051	0.25725	0.12725	0.11275	-0.488307487332709	0.113360331212293	-0.529537068261108	0.0192250627315529	0.22	0.132666666666667	0.0845	-0.331888522280652	0.0441435439747324	-0.643188592347256	0.296250376589188	0.00977670756212835	0.00745362307864432	0.0070741600646515	0.0559642825966569	0.027986770161623	0.0852301744668122	0.0848595424182074	0.00926514551751511	0.0075869553878443	0.00622087008482786	0.0541979924535176	0.0236112427919357	0.0698950111680043	0.104685528294235	2280.64322123547	1524.50173668021	1408.90611954999
416	2.58834368574134e-09	8.08114090866289e-09	5.71919796087097e-09	0.0727318625978025	0.057487986494066	1.37187592435425e-08	0.316102628771911	0.000473601752850305	1.71636715120181e-08	42.8968027448209	48.8252501163042	52.0455149362024	3.22026481989815	9.14871219138149	32.2267687580315	1.0050043302117	12.2168362106722	49.6183360786895	0.27075	0.11375	0.11175	-0.480483258344482	0.0888875815124597	-0.60665163008018	0.441456993891658	0.221	0.120333333333333	0.0903333333333333	-0.30434679596523	0.0573583793097237	-0.601347255123965	0.125495499233197	0.0099383904407241	0.00710145647681136	0.00704668692708312	0.0580413756581494	0.028622668635241	0.0838914151840869	0.115624206543915	0.00928022420422267	0.00727688722290916	0.00641148693311137	0.057903102760766	0.0230731293678179	0.0747750868777323	0.0985939940873745	2336.01352380189	1417.13799365015	1400.63425995314
417	3.11191242211745e-08	1.30126039285864e-07	2.5985751730481e-07	0.370705568395034	0.217920603894798	7.31146616679098e-06	0.817350677511499	7.21110468491127e-06	1.36895162874087e-07	37.8026334958413	42.7598794622027	43.5611774743193	0.801298012116604	5.75854397847797	20.1099669528467	0.0533396675309632	20.1364029656006	44.9977945187751	0.2625	0.12875	0.09925	-0.489593036551817	0.142727125129288	-0.510883662945162	0.0319096385219079	0.223333333333333	0.130333333333333	0.0736666666666667	-0.335803523951183	0.108618692061412	-0.461877378015812	0.1502859131134	0.00984100084589085	0.00749097965142538	0.00668745690004017	0.0549015738535745	0.0307835214332513	0.0921769896519605	0.101783532807947	0.00931510404447838	0.00753004837913236	0.00584268884597836	0.0541292936871614	0.026952638073403	0.0911971464487039	0.104702488955152	2302.62251956406	1536.01432523302	1293.72769194992
418	9.79643598126992e-12	1.92642165537669e-12	6.48704326450509e-12	0.749730025538771	0.0137644445750849	1.02295195812529e-06	0.000833161864526613	2.36551852946215e-07	4.73098813951713e-10	54.2763917983793	66.7132951903586	66.8150532349173	0.101758044558665	12.538661436538	23.8844412118087	11.1658633930383	26.7087177794201	57.5108186454253	0.267	0.1145	0.104	-0.55023134398156	0.127671787519759	-0.559120714394965	0.330862051961381	0.224166666666667	0.137166666666667	0.0741666666666667	-0.327875548864824	0.0789109711108517	-0.688723750880299	0.28987023700532	0.00989466786840837	0.00712181403278398	0.00682754038097373	0.0550760850737957	0.0300750131130974	0.0914031821809585	0.115932619785157	0.00932745875651768	0.00769451680780307	0.00586090105629731	0.052729572512214	0.0263638737150739	0.0689643657276394	0.132099522065098	2321.00835082542	1423.28584351369	1335.13606178359
419	3.4079866700794e-10	7.40165623550631e-13	2.22928727864165e-12	0.541484238490212	0.000193611559659715	1.0062748116802e-06	0.107683660702776	5.26476798464342e-07	3.32923654244954e-09	47.040113761941	68.7427180924024	69.115513909499	0.37279581709663	22.075400147558	23.9160846919822	2.58789061643893	25.1643048387377	53.2364457980545	0.26225	0.12075	0.1125	-0.478948499590916	0.108382429402231	-0.411096000475938	0.15669125855132	0.219666666666667	0.131666666666667	0.0823333333333333	-0.204786278780792	0.107619135235076	-0.723277387670933	0.218048870077352	0.00983798056924491	0.00728774823846115	0.00706730842854704	0.0573324163558377	0.0282533933383409	0.0967491467045096	0.0908341254759633	0.00926010182741195	0.00756266320254547	0.00614785945396531	0.0579858079158142	0.0251251596209445	0.0632046066221399	0.176312855453396	2301.58885874378	1473.66662128292	1406.84191539756
420	5.07993975261259e-06	7.08698616923261e-08	7.45087104178455e-08	0.132393918049052	0.000768018765686609	0.000383142930810546	0.159763673822114	0.000102145818085289	8.59791333888352e-05	27.3055176905182	44.0923041063434	46.3565116683822	2.26420756203879	19.050993977864	12.6126597443399	1.97646153211917	15.0966236795957	30.2350750667025	0.25	0.11775	0.09975	-0.498931185178356	0.0843802547921562	-0.169901605084763	0.0042694364121719	0.219333333333333	0.127166666666667	0.0773333333333333	-0.241106041475311	0.113822714834614	-0.491565618139967	0.201788506958626	0.00968487988821878	0.00720891482655248	0.00670241970970056	0.0588500763498923	0.0291306546247224	0.120792554402806	0.0678690482753515	0.00925504938293964	0.00745153779333639	0.00597446998404374	0.0582197227431565	0.0260977149041055	0.0878584682759425	0.118004564443192	2249.34057847523	1449.67169037635	1298.13327906946
421	5.84719156856516e-05	2.94002382642727e-09	8.66957809418307e-09	0.737792284912359	8.19231512999906e-06	0.00513376975507315	0.428760749851691	9.98976092598852e-05	1.72880564702716e-07	22.2282762854193	51.0160351319391	51.1281116829778	0.112076551038626	28.8998353975585	7.83170336276635	0.62617793048048	15.138639348861	44.4752788530025	0.2465	0.12625	0.1065	-0.542107908035191	0.102778982100302	-0.312046291281211	0.190961656117979	0.222333333333333	0.131666666666667	0.0833333333333333	-0.282651582683598	0.0278411004125018	-0.711387335426427	0.370944350491386	0.00963925996466187	0.00742853015610357	0.00689946927945687	0.0551175365490051	0.0281306115096075	0.103848485619958	0.0805656867423044	0.00930020741919938	0.00756266320254547	0.00618171102689656	0.0555072357849144	0.023574185823676	0.0640648030038826	0.117065531293161	2233.82892990198	1516.78170555971	1356.53835239632
422	1.45168120880661e-12	8.05302687159801e-15	3.0622917059153e-14	0.933380829954395	0.000469534652284112	7.29799568250122e-08	0.0307948985458307	4.48754767076741e-08	9.21420700800032e-12	58.1617842941414	78.2904152439587	78.2974028659592	0.00698762200045167	20.1356185718178	28.9839636224824	4.66435999953501	29.9264261591916	66.0579292484909	0.2665	0.119	0.10725	-0.527017355799495	0.0974643330933779	-0.255644659639806	0.108093155866112	0.2195	0.133666666666667	0.0753333333333333	-0.255861228334685	0.0815900729172425	-0.586228155195724	0.107982035050353	0.00988876983676141	0.00724194192612939	0.00692081408389157	0.0551091354244349	0.029155244943347	0.110410246247602	0.0769861772247879	0.0092575767003672	0.00761110431533387	0.00590309532180366	0.0562001890030754	0.025908899246897	0.0790486729426511	0.115527218316569	2318.98600093603	1459.71125940836	1362.90755832822
423	6.68357647085621e-13	3.05032670484037e-15	8.11542014983531e-15	0.372917258492602	0.000265306197431382	9.71109101310393e-11	0.00618376330774683	4.14028098934481e-05	1.02897113706708e-12	59.7389842241391	80.3324115444411	81.1263321122206	0.793920567779423	21.3873478880814	41.8787783526695	7.49595782114557	16.8059716193602	70.7771028019717	0.274	0.113	0.1065	-0.539760416834828	0.107612078474387	-0.314473689601872	0.0848002567676323	0.217333333333333	0.131333333333333	0.0821666666666667	-0.305145830455589	0.0799575476153129	-0.691106366043321	0.245055934532354	0.00997555792314089	0.00708100065563777	0.00689946927945687	0.0551483095781565	0.0298578441191264	0.110175145259663	0.0817157090167383	0.00922455006706276	0.00755453373375297	0.00614219146850663	0.0556982346924022	0.0245419717362683	0.0666938956980624	0.130981863697128	2348.78746827602	1410.96782463618	1356.53835239632
424	1.04361385897426e-06	7.45463220456318e-10	9.78253696879587e-10	0.163083046022272	4.28570725400217e-05	5.12308380887167e-06	0.130748270363056	0.00135830969800445	3.15058227064932e-10	30.5767656586795	53.9774981627597	55.9229015113378	1.94540334857811	25.3461358526583	20.7907112265366	2.28359766984795	10.2615573343228	58.3977561953033	0.26	0.12575	0.1015	-0.472397707124976	0.0880059245795732	-0.196929542019392	0.0987203556161646	0.220333333333333	0.136166666666667	0.0826666666666667	-0.255621367788904	0.102700413239589	-0.67425980591269	-0.379996575658958	0.00981061282805672	0.00741592655932937	0.00675438271368461	0.0566437586431333	0.0295364273889148	0.113820975220297	0.0755967439540444	0.00927018046753827	0.00767085874036832	0.006159173008653	0.0554986037599172	0.0250261015424784	0.0668648439513325	0.271507859778532	2292.22766852568	1512.90810733732	1313.46546157725
425	6.67630735808804e-16	4.34387444400646e-17	1.71935386046331e-16	0.810948034199682	0.00369872253675965	1.57287459346472e-08	0.387695202072218	1.08270573665576e-11	9.05677663271518e-17	73.76142955666	89.2467048628023	89.3039230258219	0.0572181630195701	15.5424934691619	31.9611438208904	0.746158507732616	46.1727840600888	90.6596053222413	0.26625	0.122	0.1155	-0.461250738740865	0.117988254406315	-0.485467848084809	0.0566507654627286	0.217	0.127833333333333	0.0751666666666667	-0.158846717979401	0.0853250814438218	-0.618396131430098	0.0235217875861884	0.00988581475735351	0.00732016341321682	0.00714880603414703	0.0572381111531811	0.0281683568240707	0.089503521018612	0.0917618649718783	0.00921943593716556	0.00746819074794123	0.00589709312272525	0.0605565426529157	0.0258624524688198	0.0780921332479562	0.135319820683952	2317.97290799571	1483.56400925219	1431.44847796994
426	3.19391169024028e-12	4.51322453803547e-13	8.90935558997259e-13	0.255040757339234	0.00578558710106129	0.000120691646193005	0.28386195209464	1.90914394002278e-11	9.05162263540078e-14	56.5576967128582	69.7908874056993	71.0863660415598	1.29547863586049	14.5286693287017	14.7818487569402	1.14850677530376	45.0617898210157	75.9838029255593	0.265	0.11525	0.121	-0.476119335660787	0.145446253718238	-0.390461341801265	0.232676194749173	0.231166666666667	0.122333333333333	0.0801666666666667	-0.28688955657227	0.0968334839696213	-0.660103334284915	0.0602906498707988	0.00987097857910018	0.0071420741638323	0.00729425137019048	0.0585568332940003	0.0276167404053694	0.0968002010219181	0.0973628525746505	0.00942914491517445	0.00732876523326861	0.00607358463563934	0.0563573678252402	0.0259759859719959	0.0732849168313364	0.131676227682331	2312.88823269741	1429.41150164406	1475.65079159864
427	2.10184332631207e-14	3.95339454858565e-16	1.15797146167986e-16	0.0188211658028223	0.000106582993237085	5.22986549999906e-10	0.0111452703449217	6.70781342548264e-08	1.14702030165827e-12	66.7656692648197	84.6219705580006	90.1400262944626	5.51805573646197	23.3743570296429	38.5895325210859	6.44200625673693	29.1473295863098	70.5438544197112	0.27075	0.1165	0.11225	-0.532384341840655	0.138760085138084	-0.426487666145036	-0.149061214896337	0.2165	0.133666666666667	0.08	-0.285832091670913	0.0613651251946554	-0.657122151827238	0.337850698106756	0.0099383904407241	0.00717562678864397	0.00706044571516901	0.0549799407350733	0.0291123236226484	0.0976398390949544	0.325841756441859	0.0092117481050871	0.00761110431533387	0.00606781749928278	0.0558372047060141	0.0244882241013688	0.0703137938443078	0.121486693487983	2336.01352380189	1439.57195762891	1404.77520733093
428	1.00899128320911e-16	4.95545568155047e-17	1.5080244838961e-16	0.43470859869516	0.0174152781153714	4.18393342583561e-08	0.171319601380601	8.6201312705374e-13	8.39656226138119e-15	77.5899720093221	88.9711687884228	89.5813791967412	0.61021040831838	11.9914071874191	30.0622675522136	1.87135822484288	51.1355863670851	81.0538622342451	0.26775	0.118	0.11475	-0.525244742420702	0.0925372706695266	-0.464572427604671	0.245499699348286	0.219833333333333	0.127166666666667	0.0726666666666667	-0.290542578557302	0.0915893602624359	-0.513015474600502	0.370280459984799	0.00990348465208722	0.00721554100646708	0.00712857819368854	0.0552907853546871	0.0280588867304131	0.0930290411163082	0.0917760463629926	0.00926262476586529	0.00745153779333639	0.00580602842691613	0.0567480104601489	0.0266405208847284	0.0890235818459646	0.116503067572183	2324.03229710014	1451.68439958879	1425.33018906207
429	3.29907902121645e-07	3.21373925227492e-11	7.47294492639983e-11	0.368747233885868	9.52562140910751e-06	0.000648289299181006	0.0129616941364361	1.05855014245003e-05	1.91057272851918e-07	32.9504756820788	60.71986416664	61.52774598424	0.807881817599991	28.5772703021612	11.6319392647692	6.1743306192111	19.402741158191	44.2512418402264	0.2505	0.12	0.09875	-0.567549189250533	0.169065760125201	-0.303798916804961	0.0575609320082951	0.221	0.137	0.0736666666666667	-0.201822441171572	0.108384500785744	-0.537611929687526	0.226802473588938	0.00969132787176035	0.00726817812155173	0.00667244179365732	0.0548261923684141	0.0304413617135672	0.111783702843262	0.0896572224757545	0.00928022420422267	0.00769058336774709	0.00584268884597836	0.0565645726550933	0.0268120681234915	0.0829863813960247	0.126701263808114	2251.53513756971	1467.69996509084	1289.31091903499
430	8.92289524771795e-15	9.56563607962264e-16	3.46882816905004e-15	0.684233080244227	0.00604327440602716	2.83313161921721e-09	0.0142750057830564	2.86239260395083e-09	5.79048269954591e-14	68.5042056080238	82.7682845894415	82.9336842309785	0.165399641537078	14.4294786229548	35.2953122464351	6.00381158539676	35.2753006910243	76.9380081907106	0.2735	0.11	0.11475	-0.484802031267447	0.169310383333474	-0.386033203430321	0.0871653247643214	0.221333333333333	0.126166666666667	0.0791666666666667	-0.29573050962058	0.0753344914404959	-0.616206288258263	0.181052950764098	0.00996988336376828	0.0069981774229882	0.00712857819368854	0.0585550208828431	0.0291524761952571	0.102468053083656	0.102176560121018	0.00928523301918453	0.00742643221150914	0.00603886468809646	0.056613930558899	0.025200066060737	0.0767563521773109	0.117848842127081	2346.83610998344	1386.06134767466	1425.33018906207
431	1.48134586901309e-12	2.21074819427805e-13	8.03116724256926e-14	0.0262740069328585	0.00116987095331125	1.02063126074213e-07	0.487864410610943	6.58995338331066e-09	1.45807461266258e-12	58.1206424322008	71.3014787946777	76.2393743731009	4.93789557842319	18.1187319409	28.3344545399414	0.481232862633078	33.6522227374871	70.0283391920624	0.272	0.1215	0.1115	-0.546112181359069	0.149955138157307	-0.409482027546	-0.0867931474094257	0.225166666666667	0.126166666666667	0.0771666666666667	-0.337055191806139	0.0801281993021674	-0.589167571199566	0.329981223289065	0.0099527648803929	0.00730722743497102	0.00703979078717284	0.0529782683445257	0.0293999960778554	0.097003094327217	0.312081480906035	0.00934221375924391	0.00742643221150914	0.0059685675006752	0.0548038146696222	0.0258789855854739	0.0802358700061208	0.117702607058546	2340.95181544975	1479.61208481536	1398.56001083549
432	3.39599665702423e-15	5.9862556533832e-16	2.35528647330406e-15	0.947639305840918	0.00993175357334228	1.21455446337886e-05	0.00128435137879929	2.43236408819254e-12	1.45687871662882e-13	70.4636753565574	83.7518247616172	83.7561375169789	0.00431275536175235	13.2924621604216	19.1402640176711	10.3648815751258	49.1000306678825	74.9663291021714	0.258	0.1085	0.11525	-0.535600037029253	0.114214904642295	-0.300259642886099	0.0573788992040325	0.22	0.129833333333333	0.0738333333333333	-0.363963471402623	0.134703167266439	-0.652290377800297	0.0114789673320886	0.00978600444213422	0.00695615332166545	0.0071420741638323	0.0585631836372259	0.027687735600679	0.108836195848111	0.0781667276550013	0.00926514551751511	0.00751775084272624	0.00584876825974403	0.0538493997073994	0.0271441426486331	0.0748918109649853	0.138142876783122	2283.81827056865	1373.47075143181	1429.41150164406
433	1.76665959070699e-12	9.71195361485407e-16	3.53033749667833e-15	0.689236963972037	4.72840993693342e-05	8.35192077774563e-08	0.647736821813063	1.2923241089689e-08	3.55348182506752e-12	57.7623834640581	82.7364208617801	82.8963334971595	0.159912635379442	25.1339500331014	28.7226950184649	0.208765367696287	32.3428415906019	68.1120546469997	0.2645	0.12325	0.10625	-0.593558028543817	0.139445757567527	-0.331825909590923	0.160653687990661	0.217833333333333	0.126333333333333	0.0733333333333333	-0.297471482984627	0.06435996708145	-0.604215800594396	0.167176010471695	0.0098650156749563	0.00735232936718437	0.00689233058264258	0.0510847526153214	0.0296896197713411	0.104086778373865	0.0844801163519107	0.00923220466154035	0.00743062704085067	0.00583050385175762	0.0570616407033203	0.0258342139454254	0.0809310439597997	0.114832452551947	2310.84538325282	1493.40304836346	1354.41003653225
434	3.22177909709947e-07	3.30580062363431e-11	2.18583910717587e-12	0.00355474747107106	2.68429939804944e-07	0.00172493365092815	0.0992450717385351	1.03838743612425e-06	2.8191462030016e-08	32.9992928276006	60.6595313551225	69.1578503335404	8.49831897841796	36.1585575059398	9.82139602689676	2.71763327904682	23.8556113395525	48.518447643906	0.25725	0.12225	0.10725	-0.499176608443335	0.14637476773601	-0.313572472323397	-0.149236091690639	0.229833333333333	0.1335	0.0785	-0.152612914953666	0.112333063640612	-0.634198514925631	0.447511900531806	0.00977670756212835	0.00732661643626866	0.00692081408389157	0.0567122596305647	0.0291851669473801	0.105201339402222	0.265114854437218	0.00941006167575334	0.00760708938454467	0.00601556052951361	0.0571632454448922	0.0264500985017003	0.0732008845619189	0.149933530741338	2280.64322123547	1485.53646852753	1362.90755832822
435	3.19055567813593e-14	6.7947391031102e-19	2.58618964870209e-18	0.627972104063926	1.70723960135042e-06	4.66209788366301e-06	0.294197278315815	2.23945853758148e-12	2.60746935536288e-16	65.9185073820809	97.9255560568199	98.1603768377026	0.234820780882728	32.2418694556218	20.9713229613353	1.10031366474959	49.2621161952911	88.4225977038722	0.26	0.12825	0.11675	-0.550153697676925	0.155045022672964	-0.348839281232445	0.214543800631892	0.220166666666667	0.1355	0.075	-0.273716712607523	0.0909789083061246	-0.754014053375547	0.185232138531689	0.00981061282805672	0.00747856491692145	0.00718230544503315	0.0526300896041844	0.0280138704397164	0.0957384933539197	0.0860853829286098	0.0092676640841458	0.00765500977055507	0.0058910824494496	0.0551921646667448	0.0261907661458568	0.0617937577532223	0.165354213276452	2292.22766852568	1532.18575007751	1441.59674395688
436	3.92141445813253e-11	1.97814436730264e-18	7.74073560937039e-18	0.695713532118189	5.29746831632481e-09	3.45785720346837e-07	0.0357226430725307	2.13207511067279e-07	4.45212772434352e-13	51.4508080793603	95.6982337156987	95.8512032846993	0.152969569000561	44.400395205339	25.9754555554173	4.4102959533584	26.9095072161017	72.5744756605614	0.2625	0.114	0.108	-0.615708641156826	0.161940967472667	-0.289324120501588	0.0677475557952173	0.218166666666667	0.128	0.0775	-0.23606797749979	0.0620294821840057	-0.731174991695348	0.211844701479506	0.00984100084589085	0.00710825320538147	0.00694205272581706	0.0522463548117127	0.0295151809349391	0.110472273687311	0.081955827412208	0.00923729667901162	0.00747234353860819	0.00598036431822421	0.0583313783186575	0.0250357816727317	0.0652684747702474	0.146563115762432	2302.62251956406	1419.18975051625	1369.25326476541
437	2.67254436331322e-09	7.42339508837316e-13	2.61626968051995e-12	0.852361986820753	3.25411689881391e-05	3.61610187989319e-06	0.00054755465527486	8.83414086198173e-05	3.73851046079294e-10	42.8313161169208	68.7365014064635	68.7711366835611	0.03463527709755	25.9398205666403	21.4582851193227	11.9463185806908	15.3708340816465	55.4623880725466	0.267	0.11375	0.1065	-0.588434398911544	0.122531768924599	-0.360266251314497	-0.00317985642058838	0.226333333333333	0.137166666666667	0.0831666666666667	-0.210837678737262	0.101177798612147	-0.547069080290357	-0.121622870914765	0.00989466786840837	0.00710145647681136	0.00689946927945687	0.0533030429744932	0.0296116151062888	0.106615680022457	0.379674915593761	0.009359330975873	0.00769451680780307	0.00617608760787776	0.0554898844095818	0.0252511500880421	0.077144279588038	0.252925193995934	2321.00835082542	1417.13799365015	1356.53835239632
438	6.6513411942486e-07	2.10538512858075e-07	4.62460714473852e-08	0.0168044674284902	0.00313827532177939	3.30516335103321e-05	0.612248543540537	4.71689302686151e-05	3.98760568079642e-06	31.5058462586021	41.702078432063	47.4187593923198	5.71668096025678	15.9129131337177	17.2337270717162	0.256913575023646	16.5586261979315	37.3720485510028	0.26075	0.12275	0.10425	-0.429817638694878	0.166326960624207	-0.492050119639337	-0.318447961462843	0.2245	0.126166666666667	0.0803333333333333	-0.240926928419418	0.0823698829593805	-0.62177406716103	0.303987939624606	0.00981977253893175	0.00733949268181481	0.00683478792011548	0.0590170163516919	0.0300626977506477	0.0936807797246419	0.258899020209023	0.00933238563877723	0.00742643221150914	0.00607934401529249	0.0576618134272199	0.0253134070628377	0.0756695036236385	0.130888674281028	2295.35973063853	1489.4744017395	1337.28827081436
439	4.91696307298068e-10	1.47256248362311e-11	1.65800608810148e-11	0.121057575049963	0.000986272217890433	0.00203763031933129	0.00618376330774683	5.77604656413427e-09	3.95176776857021e-10	46.2915813375766	62.3854610954986	64.7890456678579	2.40358457235925	18.4974643302812	9.51532484463496	7.49595782114557	33.9086789046596	57.903596787796	0.25075	0.113	0.114	-0.567674759892805	0.0985150424347598	-0.417800624844847	0.0387842865299914	0.224	0.131333333333333	0.0791666666666667	-0.28615227668485	0.0721562658876487	-0.61527512849468	0.2681497827464	0.00969454541767832	0.00708100065563777	0.00710825320538147	0.0565723930059222	0.0272403243941818	0.0990720932167784	0.0729774169988383	0.00932499210395749	0.00755453373375297	0.00603886468809646	0.0552403008950533	0.0252978486250999	0.0752309530527432	0.11869709639542	2252.63041933425	1410.96782463618	1419.18975051625
440	8.64234154595274e-10	1.22272210423306e-14	4.2860775953819e-15	0.0243028013648291	1.52959607033802e-07	7.5603979575371e-09	0.484816616044683	0.000196450186260966	8.52423542889151e-11	45.1394492805193	77.4111643830583	82.4840566798994	5.07289229684102	37.34460739938	33.3850223474583	0.488009390330262	13.8647361002459	61.2419903990516	0.26325	0.1195	0.101	-0.554955848048504	0.133208636850748	-0.2957457417172	0.0498628243088158	0.213166666666667	0.124166666666667	0.0793333333333333	-0.225484502327918	0.0468066092950181	-0.678528131516139	0.48762436779121	0.00985003707430498	0.00725508050241679	0.00673960021852578	0.0540413529263593	0.0304176864639381	0.111220831384565	0.0817193068307782	0.00915998210044565	0.00737576122882446	0.00604467094234073	0.060460784377179	0.0240784859381037	0.0712407026162219	0.13078384903899	2305.71575700305	1463.71036422143	1309.09863516473
441	7.3959994923162e-07	8.15566850089774e-09	1.91467102886703e-08	0.449907092055107	0.00118554798831237	5.23067551036832e-06	0.059903216799412	0.00132133238157028	5.95884684560036e-09	31.287042174019	48.8053237209169	49.3762096357568	0.570885914839891	18.0891674617378	20.7509086134341	3.54006214393212	10.3124850341792	51.9550602401507	0.26525	0.1175	0.101	-0.486614722467625	0.120748492023819	-0.410161908614553	0.288557921206357	0.225333333333333	0.130166666666667	0.0821666666666667	-0.284050505419641	0.0730737764265379	-0.735085091570433	0.486924751443795	0.00987395393108133	0.00720227820940727	0.00673960021852578	0.0574645553906132	0.0303918944160997	0.10409522845285	0.104540039345673	0.00934466545668489	0.00752595327942978	0.00614219146850663	0.0553751447780877	0.0248790630207072	0.0623607742347159	0.142419601191307	2313.90773173348	1447.65657465366	1309.09863516473
442	5.37773728334377e-07	9.40452406780356e-08	2.45305723697922e-07	0.640422774847213	0.0193384320258741	0.000155767130793221	0.95127618100101	1.2481216303121e-05	1.58452072024722e-06	31.9439600600017	43.4723825768015	43.6905722462798	0.218189669478306	11.7466121862781	14.3011808863102	0.00373372989997733	19.0882313911052	39.4773472898467	0.2585	0.12775	0.10725	-0.492793185430423	0.119798568102194	-0.397868852621164	0.0595405693597024	0.2255	0.128166666666667	0.0813333333333333	-0.313764560945544	0.063373694284504	-0.632254418314892	0.165296440821648	0.00979218149388606	0.0074661127884653	0.00692081408389157	0.0554956808832993	0.0289581492873925	0.0971935510410804	0.0847564696872809	0.00934711502441474	0.00747649216401986	0.00611373862796871	0.0549772542555521	0.0248444861758508	0.0736111517493918	0.109281236217417	2285.92843914551	1528.34823051336	1362.90755832822
443	1.95430362840029e-09	6.64056760640942e-10	9.95050647769234e-10	0.19772018429015	0.0145232150540219	6.09544454115449e-08	0.121881054597205	4.70368149815683e-05	1.43149620940163e-09	43.4715021935226	54.2265059256206	55.885640708042	1.65913478242146	12.4141385145194	29.3328224893085	2.39298051268088	16.5639451659481	52.5708955430829	0.26875	0.11875	0.10725	-0.420322494571805	0.17438980724689	-0.587785194272243	-0.373589197397009	0.221333333333333	0.129166666666667	0.083	-0.218813970563445	0.0948422620609544	-0.735714269790505	0.0519110871106104	0.00991518402184718	0.00723535720935556	0.00692081408389157	0.0593813418368229	0.0300894901167929	0.0855931009151227	0.269562801762292	0.00928523301918453	0.00750129683265035	0.00617045681199004	0.0579842624459909	0.0248956664748507	0.0622184032410851	0.163402344061909	2328.04637728129	1457.70813224821	1362.90755832822
444	8.80700091214348e-05	1.75289704149483e-08	1.5766415907224e-08	0.102630721571212	1.01886952571599e-05	7.77565779489139e-05	0.660105329915547	0.00769705630274461	5.38137974025061e-05	21.37305391466	47.1421141819628	49.8062939403026	2.66417975833974	28.4332400256426	15.6120720755825	0.193395671089093	7.10263852685966	31.3397373889224	0.2495	0.1265	0.102	-0.508896531392135	0.163953028494049	-0.418748048108903	0.119637713104261	0.2155	0.1295	0.0861666666666667	-0.259465590935856	0.0630830363630632	-0.74607488467047	0.491505398745985	0.00967841468709766	0.00743481763438945	0.0067691144513317	0.056234588273392	0.029773522906133	0.0988723885632894	0.102466184056789	0.00919631236314536	0.00750953204505899	0.0062761996026128	0.0577396723918216	0.0234793514991975	0.0598182722967111	0.141117146829182	2247.14068604466	1518.71510326381	1317.82132276706
445	3.60680894801725e-06	3.27029574566096e-09	1.00660483947268e-08	0.910510967891442	0.000139853258340584	0.000211694357873243	0.129818372602823	0.000101842441007795	3.18647176113437e-07	28.0144217789384	50.7857196127989	50.7983520366797	0.0126324238808593	22.7839302577413	13.7243292011663	2.29467510619543	15.102238716986	43.1028758303817	0.25275	0.12025	0.10125	-0.5887355205902	0.14088833313007	-0.363467398175922	0.169439046831473	0.220666666666667	0.1305	0.0786666666666667	-0.305484384647942	0.0811295373605579	-0.64283699877798	0.252997078906659	0.00972013164672243	0.00727471164134582	0.00674699783161889	0.0533710823256017	0.0298378183951502	0.106073128809041	0.0911434616964124	0.00927520669171483	0.00753413940860628	0.00602139848631334	0.0553811704259305	0.0253589190315912	0.0731911987688871	0.125135647466748	2261.34484291172	1469.69121225258	1311.28342202221
446	2.85310570124709e-10	1.80978348930127e-15	2.95161366466067e-15	0.174092523239467	3.07188530567272e-07	1.33449663123648e-06	0.0106248684044207	1.36553020917508e-06	5.88488109607584e-11	47.4029175500182	81.4294077177001	83.2767525404815	1.84734482278145	35.8738349904634	23.3728376431118	6.52700543783158	23.3286186814585	62.0461242996686	0.26175	0.11325	0.10825	-0.569873378890075	0.16159572202461	-0.327046116029391	0.109445152704133	0.219666666666667	0.130333333333333	0.0796666666666667	-0.15589075603047	0.0857844577408792	-0.534511738736342	0.368705134729612	0.00983192769252681	0.00708783023348538	0.00694910884983848	0.055026194125175	0.0294306141713723	0.108229813011637	0.090594599192026	0.00926010182741195	0.00753004837913236	0.00605625986779279	0.0595198299884033	0.025210316443431	0.0820746476838339	0.120908559576667	2299.51765983685	1413.02703548226	1371.36330300787
447	6.9394826018975e-09	1.30827709876935e-12	1.84251577283027e-12	0.15827662181325	9.22034655784986e-06	1.53051621319932e-06	0.0877955342449599	1.1526708052703e-05	3.63721318680903e-10	40.878339839659	67.5346941809366	69.525308881839	1.99061470090237	28.64696904218	23.1092626741556	2.91433616042468	19.2400913345118	58.0845420356726	0.26575	0.11625	0.11	-0.55491953701676	0.148793675711534	-0.354841605293605	0.00705040258135334	0.223666666666667	0.127666666666667	0.0836666666666667	-0.305429714398398	0.0608430530710533	-0.734740007662646	0.312635506542191	0.00987989245323266	0.00716893754909271	0.0069981774229882	0.0545480111390193	0.0292659415889324	0.103916514947998	0.0820316001604726	0.00932005236747684	0.00746403378506667	0.00619293581468274	0.0556107568460761	0.0243023559502784	0.0624485276736213	0.133494877682125	2315.94288230027	1437.54474241106	1386.06134767466
448	2.00191754206364e-14	4.74870718902791e-16	1.77666065530949e-15	0.7321489632788	0.00155179408665398	8.92029677321698e-09	1.25080984795798e-06	9.12462556390397e-06	2.06825833380044e-15	66.8645248712382	84.2375953925803	84.3547430055587	0.117147612978442	17.4902181343205	33.0633821492047	23.4974261993893	19.6864461572659	84.0320993962899	0.263	0.10675	0.109	-0.519142685610552	0.147302194916388	-0.39841268645962	0.133941353746938	0.213166666666667	0.139333333333333	0.0825	-0.259303128539799	0.0654134629402478	-0.594009356327894	0.102872182193893	0.00984702909465568	0.00690659607076035	0.00697020744999372	0.0592467731372364	0.029249795626295	0.106124503734629	0.101710525844349	0.00915998210044565	0.00774530649258697	0.006153519960474	0.055788295045369	0.0239609640513223	0.0731351333090472	0.101105937981963	2304.68596790338	1358.66404104184	1377.67789977068
449	6.51523311030646e-09	1.86650937563159e-10	1.76106954854e-11	0.00550781735789367	9.38194858603258e-05	0.000367218744761865	0.0217564715515102	1.40842969686357e-07	1.02915802936171e-08	41.0075195386999	56.9540097199606	64.6586786696389	7.70466894967831	23.651159130939	12.6920231197619	5.26515609627859	27.7112265810292	50.749409371402	0.26125	0.117	0.11525	-0.57467949948819	0.101480090887376	-0.406722837805649	-0.0710025597424055	0.23	0.1325	0.0833333333333333	-0.327319127726612	0.111689137458998	-0.637751423629665	0.380982668000854	0.00982585835926043	0.00718897354775598	0.0071420741638323	0.0538903782825308	0.0277196734262251	0.0974480338246463	0.409941221915956	0.00941245436369145	0.00758291667583499	0.00618171102689656	0.0529520547320466	0.0255865654883598	0.0709354029323532	0.129263890186376	2297.44128593346	1443.61910591001	1429.41150164406
450	2.61439811981088e-07	1.36764791970981e-07	3.79579414430378e-07	0.808698594825621	0.0544717544935532	0.000127260843800487	0.152335411007111	8.60158538559037e-06	8.91006804355713e-07	33.4293227205635	42.6506033296027	42.7092182913439	0.0586149617411138	9.27989557078035	14.6819251439047	2.04870805561586	19.7992626159003	40.7831707527225	0.25125	0.12	0.107	-0.469321736932055	0.126282420702483	-0.454833311130391	0.18791448504891	0.218166666666667	0.129666666666667	0.0806666666666667	-0.293010571870617	0.0592089169176168	-0.585730925246277	0.253535503609473	0.00970096763918777	0.00726817812155173	0.00691371099337034	0.0594107500499909	0.0286497011226933	0.0964546000822485	0.103688596889962	0.00923729667901162	0.00751364349236616	0.00609083959247396	0.0563224675435888	0.024432246081627	0.0775771062203323	0.108244242321375	2254.81699171657	1467.69996509084	1360.787107888
451	1.2537694469333e-16	7.0935553964448e-17	2.01782993920597e-16	0.388206533759783	0.0187798425139703	5.60222778277599e-11	0.304884755809198	4.85434037990393e-10	8.38556591927748e-15	77.1500203101969	88.2206527730377	88.9652049828983	0.744552209860558	11.8151846727014	42.9546955948026	1.05270572617974	38.7349687909464	81.0566509341028	0.27475	0.1175	0.116	-0.488884659886346	0.12337891311964	-0.339695862159921	0.124457408868494	0.217333333333333	0.124333333333333	0.0786666666666667	-0.364728245148673	0.0742116264719521	-0.65922697854071	0.289793991764057	0.0099840402282663	0.00720227820940727	0.00716223769672665	0.0561887725706667	0.0286398027148479	0.10136724881822	0.0866511761930095	0.00922455006706276	0.00738000745479259	0.00602139848631334	0.0555148728669461	0.0250278504056212	0.0734606101017775	0.122644048855942	2351.70508178234	1447.65657465366	1435.51509376849
452	4.29034770443706e-12	9.7557491425233e-14	6.00633295415083e-15	0.00312028810896522	3.45713778387935e-05	3.54709202626555e-05	0.0748219476623972	2.11213289411971e-10	1.49923887394117e-14	55.9571393811566	73.0308013948561	81.7665638635153	8.73576246865923	25.8094244823587	17.0995386552186	3.17393561173412	40.3600763752547	79.81962757774	0.2585	0.118	0.11225	-0.49185905264672	0.107914614343505	-0.226156877620996	-0.382885185871907	0.2225	0.13	0.0748333333333333	-0.279753113587049	0.0976767709597488	-0.623079426232155	0.32537714222955	0.00979218149388606	0.00721554100646708	0.00706044571516901	0.0579706023122443	0.028064039228988	0.109923780125043	0.241927775887559	0.00930269558098814	0.00752185410285073	0.00588506327601149	0.0559586889913289	0.026482916328145	0.0771427357466731	0.135534856583391	2285.92843914551	1451.68439958879	1404.77520733093
453	2.96148269564197e-13	1.08813075441633e-15	2.24626630533728e-15	0.243708160811992	0.000162038526457219	1.06222801732087e-09	0.0783207733945195	2.29819255127944e-07	1.70245620673325e-13	61.393367213077	82.4977676854178	83.8567832781991	1.35901559278136	22.4634160651221	37.2071645564192	3.09940793317946	26.7645124642731	74.6331055619474	0.27225	0.1215	0.10675	-0.493634518470127	0.134355821534612	-0.229000101854416	0.226045018392452	0.218833333333333	0.1335	0.0765	-0.218421380539871	0.0935898604702825	-0.51040490396281	0.451640413754603	0.00995562785629347	0.00730722743497102	0.00690659607076035	0.0552796899745	0.0300094279687592	0.11101464875536	0.0864924178781631	0.00924745427039352	0.00760708938454467	0.00594487558935311	0.0573248425565447	0.0258760939359038	0.0846472087206216	0.113582695386947	2341.93568329061	1479.61208481536	1358.66404104184
454	1.07076156439955e-10	5.76138858714401e-12	1.4581889949544e-11	0.408856212083012	0.00350498424233521	1.53051621319932e-06	0.00208922475401687	1.48982978865807e-06	8.22650130010788e-10	49.4027044633185	64.3844691442609	65.0665933726996	0.682124228438624	15.6638889093811	23.1092626741556	9.46944584762059	23.1610710734267	56.3019306519577	0.26575	0.11375	0.1045	-0.478979047497942	0.165904355502537	-0.369039961449515	0.147521741967863	0.223666666666667	0.1345	0.0765	-0.335178080012199	0.0514582674923075	-0.611238837481646	0.326729634962208	0.00987989245323266	0.00710145647681136	0.00684202321253154	0.0587484262217479	0.0303016201444448	0.107077028406603	0.106375057192269	0.00932005236747684	0.00763111996996496	0.00594487558935311	0.0531652164036478	0.0253310591878606	0.0759784795042187	0.108827916714469	2315.94288230027	1417.13799365015	1339.43780266557
[truncated: 547 more rows]
[truncated: 143 more columns]
